# Supplementary material for: Single-cell delineation of lineage and genetic identity in the mouse brain
Source: Nature. 2021 Dec 15;601(7893):404–9. doi: 10.1038/s41586-021-04237-0 (PMC8770128; doi:10.1038/s41586-021-04237-0)
Supplement: Supplementary file 2 — Descriptive report of collected datasets. [file 41586_2021_4237_MOESM2_ESM.xlsx]

## Sheet: Lineage Barcode Datasets
Sample ID (Bandler et al.)	Sample ID Seq	Sequencing runs	Experiment	Stage Injected	Age of collection	Anatomical region collected	Pooled brains	FACSorted on	10x Version	Sequencing info	Barcode or transcriptome library
STICRˆE12_1	CA199, DI_T_199	2	STICR	E12.5	P8	forebrain	1	Green	V2	NextSeq MPIB	Barcode library of CA199_t
STICRˆE13_1	CA203, DI_T_203	2	STICR	E13.5	P7	forebrain	1	Green	V2	NextSeq MPIB	Barcode library of CA203_t
STICRˆE12_2	CA211, DI_T_211	2	STICR	E12.5	P9	forebrain	1	Green	V2	NextSeq MPIB	Barcode library of CA211_t
STICRˆE13_2	CA222, DI_T_222	2	STICR	E13.5	P7	forebrain	1	Green	V2	NextSeq MPIB	Barcode library of CA222_t
STICRˆE13_3	CA233, DI_T_233	2	STICR	E13.5	P5	forebrain	1	Green	V2	NextSeq MPIB	Barcode library of CA233_t
STICRˆE13_4	CA238, DI_T_238	2	STICR	E13.5	P7	forebrain	1	Green	V3	NextSeq MPIB	Barcode library of CA238_t
STICRˆE14_1	CA239, DI_T_239	2	STICR	E14.5	P7	forebrain	2	Green	V3	NextSeq MPIB	Barcode library of CA239_t
STICRˆE14_2	CA240, DI_T_240	2	STICR	E14.5	P7	forebrain	2	Green	V3	NextSeq MPIB	Barcode library of CA240_t
STICRˆE13_5	CA241, DI_T_241	2	STICR	E13.5	P7	forebrain	1	Green	V3	NextSeq MPIB	Barcode library of CA241_t
STICRˆE14_3	CA242, DI_T_242	2	STICR	E14.5	P7	forebrain	2	Green	V3	NextSeq MPIB	Barcode library of CA242_t
STICRˆE13_6	CA287, DI_T_287	2	STICR	E13.5	P13 and P14	forebrain	2	Green	V3	NextSeq MPIB	Barcode library of CA287_t
STICRˆE12_3	CA289, DI_T_289	2	STICR	E12.5	P15	forebrain	2	Green	V3	NextSeq MPIB	Barcode library of CA289_t
STICRˆE14_4	CA304, CA305, DI_T_304, DI_T_305	2	STICR	E14.5	P7	forebrain	2	Green	V3	NextSeq MPIB	Barcode library of CA304_t
STICRˆE10_1	LV_1b	1	STICR	E10.5	P8	forebrain	1	Green	V3.1	NextSeq MPIB	Barcode library of LV1_t
STICRˆE10_2	LV_3b	1	STICR	E10.5	P8	forebrain	1	Green	V3.1	NextSeq MPIB	Barcode library of LV3_t
SRICRˆE10_3	LV_4b	1	STICR	E10.5	P9	forebrain	1	Green	V3.1	NextSeq MPIB	Barcode library of LV4_t
STICRˆE10_4	LV_7b	1	STICR	E10.5	P11	forebrain	1	Green	V3.1	NextSeq MPIB	Barcode library of LV7_t
STICRˆE12_4	LV12_b	1	STICR	E12.5	P7	forebrain	2	Green	V3.1	NextSeq MPIB	Barcode library of LV12_t
STICR_A	MUC29212	1	STICR	E14.5	P6-8	amygdala	10	Green	V3.1	Novaseq Holmholz	Barcode library of MUC29204_t
STICR_O	MUC29213	1	STICR	E14.5	P6-8	OB	10	Green	V3.1	Novaseq Holmholz	Barcode library of MUC29205_t
STICR_S	MUC29214	1	STICR	E14.5	P6-8	striatum	10	Green	V3.1	NextSeq MPIB	Barcode library of MUC29206_t
TrackerSeq	210303_B	1	TrackerSeq	E12.5	E16.5	forebrain	2	Green	V3.1	NextSeq MPIB	Barcode library of MUC298072_t

## Sheet: Transcriptome Datasets
Sample ID (Bandler et al.)	Sample ID Seq	Experiment	Stage Injected	Age of collection	Anatomical region collected	Pooled brains	FACSorted on	10x Version	Sequencing info	Barcode or transcriptome library
N/A	CA199_t	STICR	E12.5	P8	forebrain	1	Green	V2	NextSeq MPIB	Transcriptome library
N/A	CA203_t	STICR	E13.5	P7	forebrain	1	Green	V2	NextSeq MPIB	Transcriptome library
N/A	CA211_t	STICR	E12.5	P9	forebrain	1	Green	V2	NextSeq MPIB	Transcriptome library
N/A	CA222_t	STICR	E13.5	P7	forebrain	1	Green	V2	NextSeq MPIB	Transcriptome library
N/A	CA233_t	STICR	E13.5	P5	forebrain	1	Green	V2	NextSeq MPIB	Transcriptome library
N/A	CA238_t	STICR	E13.5	P7	forebrain	1	Green	V3	NextSeq MPIB	Transcriptome library
N/A	CA239_t	STICR	E14.5	P7	forebrain	2	Green	V3	NextSeq MPIB	Transcriptome library
N/A	CA240_t	STICR	E14.5	P7	forebrain	2	Green	V3	NextSeq MPIB	Transcriptome library
N/A	CA241_t	STICR	E13.5	P7	forebrain	1	Green	V3	NextSeq MPIB	Transcriptome library
N/A	CA242_t	STICR	E14.5	P7	forebrain	2	Green	V3	NextSeq MPIB	Transcriptome library
N/A	CA287_t	STICR	E13.5	P13 and P14	forebrain	2	Green	V3	NextSeq MPIB	Transcriptome library
N/A	CA289_t	STICR	E12.5	P15	forebrain	2	Green	V3	NextSeq MPIB	Transcriptome library
N/A	CA304_t	STICR	E14.5	P7	forebrain	2	Green	V3	NextSeq MPIB	Transcriptome library
N/A	LV1_t	STICR	E10.5	P8	forebrain	1	Green	V3.1	Novaseq Helmholz	Transcriptome library
N/A	LV3_t	STICR	E10.5	P8	forebrain	1	Green	V3.1	Novaseq Helmholz	Transcriptome library
N/A	LV4_t	STICR	E10.5	P9	forebrain	1	Green	V3.1	Novaseq Helmholz	Transcriptome library
N/A	LV7_t	STICR	E10.5	P11	forebrain	1	Green	V3.1	Novaseq Helmholz	Transcriptome library
N/A	LV12_t	STICR	E12.5	P7	forebrain	2	Green	V3.1	NextSeq MPIB	Transcriptomic library
N/A	MUC29204_t	STICR	E14.5	P6-8	amygdala	10	Green	V3.1	Novaseq Holmholz	Transcriptomic library
N/A	MUC29205_t	STICR	E14.5	P6-8	OB	10	Green	V3.1	Novaseq Holmholz	Transcriptomic library
N/A	MUC29206_t	STICR	E14.5	P6-8	striatum	10	Green	V3.1	Novaseq Holmholz	Transcriptomic library
N/A	MUC28072_t	TrackerSeq	E12.5	E16.5	forebrain	2	Green	V3.1	Novaseq Holmholz	Transcriptomic library
MGE_E13	CA298_t	wt	N/A	E13.5	MGE	6	N/A	V2	NovaSeq Broad	Transcriptome library
CGE_E13	CA299_t	wt	N/A	E13.5	CGE	6	N/A	V2	NovaSeq Broad	Transcriptome library
LGE_E13	CA300_t	wt	N/A	E13.5	LGE	6	N/A	V2	NovaSeq Broad	Transcriptome library
MGE_E15	CA301_t	wt	N/A	E15.5	MGE	6	N/A	V2	NovaSeq Broad	Transcriptome library
CGE_E15	CA302_t	wt	N/A	E15.5	CGE	6	N/A	V2	NovaSeq Broad	Transcriptome library
LGE_E15	CA303_t	wt	N/A	E15.5	LGE	6	N/A	V2	NovaSeq Broad	Transcriptome library

## Sheet: Datasets processing
Table 1
		Before filtering				Filtering & Cutoffs					After Filtering
Dataset		Number of Reads	Mean Reads per Cell	Median Genes per Cell	Estimated Number of Cells before filter	DoubletFinder	nFeature_RNA min	nFeature_RNA max	nCount_RNA	percent.mito	Estimated Number of Cells after filter
CA199_t	STICR Forebrain	33327650	44084	2193	756	No	800	8000	-	0.05	669
CA203_t	STICR Forebrain	82443761	45853	2360	1798	No	800	8000	-	0.05	1614
CA211_t	STICR Forebrain	36590653	27553	2033	1328	No	800	8000	-	0.05	1155
CA222_t	STICR Forebrain	139375080	30598	2326	4555	No	800	8000	-	0.05	4276
CA233_t	STICR Forebrain	47477827	33744	2009	1407	No	800	4000	-	0.1	1303
CA238_t	STICR Forebrain	27708028	22148	2187	1251	No	1000	4000	-	0.1	1018
CA239_t	STICR Forebrain	106200997	14107	1768	7528	No	800	5000	-	0.2	6401
CA240_t	STICR Forebrain	51311270	13657	1806	3757	No	800	4500	-	0.2	3360
CA241_t	STICR Forebrain	63243528	21004	2318	3011	No	1000	6000	-	0.2	2686
CA242_t	STICR Forebrain	124311552	15243	1847	8155	No	800	6000	-	0.2	7045
CA287_t	STICR Forebrain	34542379	34099	2105	1013	No	1000	4000	10000	0.1	520
CA289_t	STICR Forebrain	75057741	30326	1867	2475	No	1000	5000	15000	0.15	1450
CA304_t	STICR Forebrain	90163528	66770	4822	3022	No	1000	4000	10000	0.1	1398
LV1_t	STICR Forebrain	793711588	81927	2638	9688	No	1000	5000	15000	0.03	7394
LV3_t	STICR Forebrain	363613117	59307	4085	6131	No	2000	6000	30000	0.05	4704
LV4_t	STICR Forebrain	380382012	21002	1516	18111	No	500	5000	15000	0.05	14305
LV7_t	STICR Forebrain	434911224	51725	3428	8408	No	2000	7000	30000	0.1	5080
LV12_t	STICR Forebrain	133906077	73534	4143	1821	No	2000	7500	40000	0.05	1232
MUC29204	STICR Amygdala	690223478	443303	5396	1557	Yes	1500	8000	60000	0.1	1229
MUC29205	STICR OB	460741308	52560	3462	8766	Yes	1500	7500	50000	0.2	7590
MUC29206	STICR Striatum	121364864	28251	2495	4296	Yes	800	6000	30000	0.15	3700
MUC28072	TrackerSeq	241833292	12602	2026	19190	Yes	800	4000	12000	0.05	16085
CA298_t	WT MGE	836951506	95561	2846	8750	yes	2000	3000	10000	0.05	4241
CA299_t	WT CGE	805249412	110733	2560	7272	yes	1800	3000	8000	0.05	3870
CA300_t	WT LGE	866780113	107129	2885	8091	yes	2000	3500	10000	0.05	4335
CA301_t	WT MGE	727087901	96239	2440	7555	yes	1700	3000	10000	0.05	4520
CA302_t	WT CGE	729529435	131328	2488	5555	yes	1800	3000	10000	0.05	3002
CA303_t	WT LGE	772187677	122375	2577	6310	yes	2000	3000	10000	0.05	2814

## Sheet: Primers for barcode libraries
STICR primers
i501	AATGATACGGCGACCACCGAGATCTACACTAGATCGCACACTCTTTCCCTACACGACGCTCTTCCGATCT
i502	AATGATACGGCGACCACCGAGATCTACACCTCTCTATACACTCTTTCCCTACACGACGCTCTTCCGATCT
i503	AATGATACGGCGACCACCGAGATCTACACTATCCTCTACACTCTTTCCCTACACGACGCTCTTCCGATCT
i504	AATGATACGGCGACCACCGAGATCTACACAGAGTAGAACACTCTTTCCCTACACGACGCTCTTCCGATCT
i505	AATGATACGGCGACCACCGAGATCTACACGTAAGGAGACACTCTTTCCCTACACGACGCTCTTCCGATCT
i506	AATGATACGGCGACCACCGAGATCTACACACTGCATAACACTCTTTCCCTACACGACGCTCTTCCGATCT
i507	AATGATACGGCGACCACCGAGATCTACACAAGGAGTAACACTCTTTCCCTACACGACGCTCTTCCGATCT
i508	AATGATACGGCGACCACCGAGATCTACACCTAAGCCTACACTCTTTCCCTACACGACGCTCTTCCGATCT
P7-N701-Read2-BFP	CAAGCAGAAGACGGCATACGAGATTAAGGCGAGTGACTGGAGTTCAGACGTGTGCTCTTCCGATCTTAGCAAACTGGGGCACAAGCGA
P7-N702-Read2-BFP	CAAGCAGAAGACGGCATACGAGATCGTACTAGGTGACTGGAGTTCAGACGTGTGCTCTTCCGATCTTAGCAAACTGGGGCACAAGCGA
P7-N703-Read2-BFP	CAAGCAGAAGACGGCATACGAGATAGGCAGAAGTGACTGGAGTTCAGACGTGTGCTCTTCCGATCTTAGCAAACTGGGGCACAAGCGA
P7-N704-Read2-BFP	CAAGCAGAAGACGGCATACGAGATTCCTGAGCGTGACTGGAGTTCAGACGTGTGCTCTTCCGATCTTAGCAAACTGGGGCACAAGCGA
P7-N705-Read2-BFP	CAAGCAGAAGACGGCATACGAGATGGACTCCTGTGACTGGAGTTCAGACGTGTGCTCTTCCGATCTTAGCAAACTGGGGCACAAGCGA
P7-N706-Read2-BFP	CAAGCAGAAGACGGCATACGAGATTAGGCATGGTGACTGGAGTTCAGACGTGTGCTCTTCCGATCTTAGCAAACTGGGGCACAAGCGA
P7-N707-Read2-BFP	CAAGCAGAAGACGGCATACGAGATCTCTCTACGTGACTGGAGTTCAGACGTGTGCTCTTCCGATCTTAGCAAACTGGGGCACAAGCGA
P7-N708-Read2-BFP	CAAGCAGAAGACGGCATACGAGATCAGAGAGGGTGACTGGAGTTCAGACGTGTGCTCTTCCGATCTTAGCAAACTGGGGCACAAGCGA
P7-N709-Read2-BFP	CAAGCAGAAGACGGCATACGAGATTCGACGTCGTGACTGGAGTTCAGACGTGTGCTCTTCCGATCTTAGCAAACTGGGGCACAAGCGA
P7-N710-Read2-BFP	CAAGCAGAAGACGGCATACGAGATAATGCGGTGTGACTGGAGTTCAGACGTGTGCTCTTCCGATCTTAGCAAACTGGGGCACAAGCGA
TrackerSeq primers
i501_TS	5'- AATGATACGGCGACCACCGAGATCTACACTAGATCGCACACTCTTTCCCTACACGACGCTCTTCCGATCT-3'
i502_TS	5'- AATGATACGGCGACCACCGAGATCTACACCTCTCTATACACTCTTTCCCTACACGACGCTCTTCCGATCT-3'
i503_TS	5'- AATGATACGGCGACCACCGAGATCTACACTATCCTCTACACTCTTTCCCTACACGACGCTCTTCCGATCT-3'
i504_TS	5'- AATGATACGGCGACCACCGAGATCTACACAGAGTAGAACACTCTTTCCCTACACGACGCTCTTCCGATCT-3'
i505_TS	5'- AATGATACGGCGACCACCGAGATCTACACCAGGACTAACACTCTTTCCCTACACGACGCTCTTCCGATCT-3'
i506_TS	5'- AATGATACGGCGACCACCGAGATCTACACCGCTACTAACACTCTTTCCCTACACGACGCTCTTCCGATCT-3'
P7-N702_TS	5'- CAAGCAGAAGACGGCATACGAGATGTCAGAAGGTGACTGGAGTTCAGACGTGT-3'
P7-N704_TS	5'- CAAGCAGAAGACGGCATACGAGATTGGCAAGTGTGACTGGAGTTCAGACGTGT-3'
P7-N703_TS	5'- CAAGCAGAAGACGGCATACGAGATGGTTCCTTGTGACTGGAGTTCAGACGTGT-3'
P7-N705_TS	5'- CAAGCAGAAGACGGCATACGAGATCACTGGTTGTGACTGGAGTTCAGACGTGT-3'
P7-N706_TS	5'- CAAGCAGAAGACGGCATACGAGATCACCTGTAGTGACTGGAGTTCAGACGTGT-3'
P7-N707_TS	5'- CAAGCAGAAGACGGCATACGAGATGACCACTAGTGACTGGAGTTCAGACGTGT-3'
