# Supplementary material for: Single-cell delineation of lineage and genetic identity in the mouse brain
Source: Nature. 2021 Dec 15;601(7893):404–9. doi: 10.1038/s41586-021-04237-0 (PMC8770128; doi:10.1038/s41586-021-04237-0)
Supplement: Supplementary file 3 — Top 20 differentially expressed genes for cell classes. [file 41586_2021_4237_MOESM3_ESM.xlsx]

## Sheet: Sheet 1 - top20_genes.refined_U
top20_genes.refined_UMAP_class
	p_val	avg_logFC	pct.1	pct.2	p_val_adj	cluster	gene
1	0	1.36852779794058	796	347	0	Neuronal Precursor	Igfbpl1
2	0	1.35297240364991	863	613	0	Neuronal Precursor	Sox11
3	0	1.13989503355751	266	38	0	Neuronal Precursor	Neurod1
4	0	1.06648518399459	818	664	0	Neuronal Precursor	Nfib
5	0	1.03249802474696	419	129	0	Neuronal Precursor	Tiam2
6	0	0.986038250696296	0.95	569	0	Neuronal Precursor	Stmn2
7	0	0.982692029418605	954	0.59	0	Neuronal Precursor	Tubb3
8	0	0.979254946542181	0.84	692	0	Neuronal Precursor	Zbtb20
9	0	0.952777466714112	981	868	0	Neuronal Precursor	Tubb5
10	0	0.923124466863856	882	794	0	Neuronal Precursor	Sox4
11	0	0.922609761221027	981	845	0	Neuronal Precursor	Tmsb10
12	0	0.919181432188902	441	241	0	Neuronal Precursor	Dlx6os1
13	0	0.910546626633462	0.59	451	0	Neuronal Precursor	Ccnd2
14	0	0.908702432778812	0.83	644	0	Neuronal Precursor	Nfix
15	0	0.875815762907076	989	836	0	Neuronal Precursor	Stmn1
16	0	0.861916235862803	985	894	0	Neuronal Precursor	Tubb2b
17	0	0.847694103548135	738	0.39	0	Neuronal Precursor	Cd24a
18	0	0.842612517971035	951	653	0	Neuronal Precursor	Map1b
19	0	0.802154036983629	628	425	0	Neuronal Precursor	Zfp704
20	0	0.802117273586409	621	386	0	Neuronal Precursor	Gm17750
21	0	3.49788320256209	916	158	0	Oligo	Plp1
22	0	3.25687683535245	915	205	0	Oligo	Mbp
23	0	2.6760313391745	0.96	173	0	Oligo	Bcas1
24	0	2.6460821683111	985	525	0	Oligo	Sirt2
25	0	2.6358844713508	977	331	0	Oligo	Cnp
26	0	2.19238071802592	0.58	41	0	Oligo	Mag
27	0	2.05897536836546	603	28	0	Oligo	Cldn11
28	0	2.0136873531147	934	576	0	Oligo	Fyn
29	0	1.86567823121636	792	139	0	Oligo	Gpr17
30	0	1.84987645001033	792	19	0	Oligo	Enpp6
31	0	1.77248774304489	0.72	38	0	Oligo	Bmp4
32	0	1.73394768381456	924	513	0	Oligo	Cd9
33	0	1.72601750922124	852	306	0	Oligo	Tubb4a
34	0	1.71496751024041	0.73	195	0	Oligo	Nfasc
35	0	1.66863490754249	762	108	0	Oligo	Lims2
36	0	1.65514232378333	815	182	0	Oligo	Tnr
37	0	1.62941862008633	869	328	0	Oligo	Rnd2
38	0	1.58474997606921	915	629	0	Oligo	Dynll2
39	0	1.53742223503253	769	89	0	Oligo	Ugt8a
40	3.08685517587648e-217	1.52866549517235	128	19	6.49813883073758e-213	Oligo	Mobp
41	0	1.66253465619579	624	242	0	Neuron	Snhg11
42	0	1.65238912072146	974	591	0	Neuron	Meg3
43	0	1.34507076863731	589	163	0	Neuron	Synpr
44	0	1.34222574763968	593	288	0	Neuron	Arpp21
45	0	1.27900637207073	329	201	0	Neuron	Calb2
46	0	1.13874501140317	737	553	0	Neuron	Meis2
47	0	1.08836265422696	515	158	0	Neuron	Pbx3
48	0	1.08594109370009	684	0.18	0	Neuron	Grin2b
49	0	1.08175661728806	643	189	0	Neuron	Syt1
50	0	1.03684383373116	852	425	0	Neuron	Rab3a
51	0	1.02310888260014	522	352	0	Neuron	Pcp4
52	0	1.02230749832744	521	319	0	Neuron	Tshz1
53	0	1.01881642624194	871	445	0	Neuron	Mllt11
54	0	1.01706471443935	907	518	0	Neuron	Ly6h
55	0	0.999238739308341	0.86	374	0	Neuron	Celf4
56	0	0.997162580307161	868	608	0	Neuron	Atp1b1
57	0	0.994287555197984	732	565	0	Neuron	Atp2b1
58	0	0.971434423203634	527	167	0	Neuron	Bcl11b
59	0	0.96023491482135	648	305	0	Neuron	Mef2c
60	4.7643399429633e-208	0.991738977041384	114	52	1.0029412013932e-203	Neuron	Ndnf
61	0	3.61859867875675	959	29	0	Macrophage	C1qb
62	0	3.60445700497954	953	22	0	Macrophage	C1qa
63	0	3.50587153391054	716	27	0	Macrophage	Ccl4
64	0	3.48140369134143	956	23	0	Macrophage	C1qc
65	0	3.33192130986194	818	0.1	0	Macrophage	Hexb
66	0	3.25249173674261	944	23	0	Macrophage	Tyrobp
67	0	3.21952246553508	655	23	0	Macrophage	Ccl2
68	0	3.09483613387939	928	17	0	Macrophage	Fcer1g
69	0	2.87478658170945	884	14	0	Macrophage	Ctss
70	0	2.79120795389434	0.7	15	0	Macrophage	Ccl3
71	0	2.74393941791289	901	12	0	Macrophage	Csf1r
72	0	2.72948758280409	937	267	0	Macrophage	Lgmn
73	0	2.72811260373083	0.82	0.01	0	Macrophage	Cx3cr1
74	0	2.71827471956654	0.26	7	0	Macrophage	Pf4
75	0	2.56722810492035	737	11	0	Macrophage	P2ry12
76	0	2.56722724875485	881	0.01	0	Macrophage	Fcrls
77	0	2.49227292691464	904	172	0	Macrophage	Sepp1
78	0	2.48139963399169	914	414	0	Macrophage	Ctsd
79	0	2.43748756414094	838	9	0	Macrophage	Trem2
80	0	2.4138470947921	881	12	0	Macrophage	Laptm5
81	0	2.05396589215881	872	86	0	OPC	Pdgfra
82	0	2.00679597182415	913	175	0	OPC	Lhfpl3
83	0	1.97709703923176	958	274	0	OPC	Olig1
84	0	1.96856102978506	909	0.14	0	OPC	C1ql1
85	0	1.49634382477999	844	296	0	OPC	S100a13
86	0	1.48399163841363	877	175	0	OPC	Olig2
87	0	1.43242553074782	0.83	268	0	OPC	Epn2
88	0	1.37086508491758	733	52	0	OPC	Cspg4
89	0	1.36157102284108	884	235	0	OPC	Scrg1
90	0	1.34687880496925	766	79	0	OPC	Matn4
91	0	1.3465200425698	887	373	0	OPC	Cntn1
92	0	1.34488725292	0.87	0.34	0	OPC	S100a1
93	0	1.31440024149767	781	84	0	OPC	Pllp
94	0	1.30528036406919	798	226	0	OPC	Cdo1
95	0	1.30401298323615	768	76	0	OPC	Sox10
96	0	1.2847503013416	759	81	0	OPC	Gpr17
97	0	1.25700726518304	0.97	654	0	OPC	Cspg5
98	0	1.23214346417881	0.78	0.19	0	OPC	Ostf1
99	0	1.21685623098463	0.88	476	0	OPC	Tpm1
100	0	1.20245730619979	877	324	0	OPC	Ncald
101	0	2.61983800152423	596	4	0	Ependymal	Tmem212
102	0	2.48251711907009	713	63	0	Ependymal	Rarres2
103	0	2.43131563383889	758	35	0	Ependymal	Rsph1
104	0	2.28533358052717	717	55	0	Ependymal	1110017D15Rik
105	0	2.28403928973988	778	25	0	Ependymal	Dynlrb2
106	0	2.26583939372823	0.59	3	0	Ependymal	Ccdc153
107	0	2.2405577562992	721	0.02	0	Ependymal	Tm4sf1
108	0	2.22992589076733	733	32	0	Ependymal	Meig1
109	0	2.03581883108195	726	17	0	Ependymal	Fam183b
110	0	2.02663729553476	929	594	0	Ependymal	Tubb4b
111	0	1.97396261795169	792	62	0	Ependymal	Mlf1
112	0	1.96478471435153	998	761	0	Ependymal	Dbi
113	0	1.94396333494619	698	75	0	Ependymal	Tppp3
114	0	1.92887287772201	552	2	0	Ependymal	3300002A11Rik
115	0	1.90402752088	749	0.08	0	Ependymal	1500015O10Rik
116	0	1.89706360545506	836	356	0	Ependymal	4933434E20Rik
117	0	1.88262744066661	617	8	0	Ependymal	1700012B09Rik
118	0	1.86160171459497	889	321	0	Ependymal	Vim
119	0	1.82073756188876	851	0.45	0	Ependymal	Elof1
120	0	1.79766092078234	711	63	0	Ependymal	Riiad1
121	0	2.43309074339724	946	388	0	Astro	Slc1a2
122	0	2.29722501450645	938	211	0	Astro	Aldoc
123	0	2.29263897303396	0.95	298	0	Astro	Plpp3
124	0	2.28300151595502	957	359	0	Astro	Slc1a3
125	0	2.1585252254129	916	385	0	Astro	Sparcl1
126	0	2.06913824013874	999	877	0	Astro	Cst3
127	0	2.0688673468834	984	542	0	Astro	Mt3
128	0	2.06052863341459	1	627	0	Astro	Apoe
129	0	2.05635532219593	938	282	0	Astro	Atp1a2
130	0	1.95202381720089	761	202	0	Astro	Id3
131	0	1.94295410635415	996	509	0	Astro	Fabp7
132	0	1.94090892240049	794	0.1	0	Astro	Aqp4
133	0	1.93560727223334	915	416	0	Astro	Glul
134	0	1.93002767100428	883	321	0	Astro	Clu
135	0	1.8711859129313	881	204	0	Astro	Mfge8
136	0	1.83311519353278	969	714	0	Astro	Cpe
137	0	1.80263891513145	836	237	0	Astro	Slc4a4
138	0	1.80136466563551	0.92	408	0	Astro	Mt1
139	0	1.78973253676404	837	151	0	Astro	Pla2g7
140	0	1.78258778652367	827	108	0	Astro	Gja1
141	0	3.15302517262731	628	19	0	Vascular	Vtn
142	0	3.12588178046777	556	17	0	Vascular	Cldn5
143	0	2.55362779955439	214	25	0	Vascular	Hba-a1
144	0	2.51580427521791	628	58	0	Vascular	Igfbp7
145	0	2.43118087143213	0.85	106	0	Vascular	Itm2a
146	0	2.31809445941821	0.43	0.04	0	Vascular	Col1a2
147	0	2.31401862678703	0.48	35	0	Vascular	Igf2
148	0	2.28472201525604	0.39	12	0	Vascular	Col1a1
149	0	2.2732212949106	357	38	0	Vascular	Rgs5
150	0	2.2667071617965	344	13	0	Vascular	Dcn
151	0	2.22040055103686	729	89	0	Vascular	Col4a1
152	0	2.14959827624013	499	9	0	Vascular	Ctla2a
153	0	2.14404173409674	964	314	0	Vascular	Sparc
154	0	2.11512145803586	178	15	0	Vascular	Hbb-bt
155	0	2.07550543385072	763	71	0	Vascular	Pltp
156	0	2.07333525910233	954	846	0	Vascular	Bsg
157	0	2.05451813612202	193	16	0	Vascular	Hba-a2
158	0	2.04674442951528	775	169	0	Vascular	Klf2
159	3.74043928969589e-158	3.14076315874461	265	74	7.87399874873882e-154	Vascular	Hbb-bs
160	1.25335651959686e-84	3.63821670378506	258	101	2.63844080940336e-80	Vascular	Ptgds
161	0	2.30959430798724	936	353	0	Mitotic	Hmgb2
162	0	1.98103915010855	0.53	64	0	Mitotic	Hist1h1b
163	0	1.91550969493267	684	56	0	Mitotic	Top2a
164	0	1.90893218695072	757	59	0	Mitotic	2810417H13Rik
165	0	1.90762276660271	617	58	0	Mitotic	Ube2c
166	0	1.82516016838154	647	75	0	Mitotic	Cenpf
167	0	1.61108110118503	983	0.9	0	Mitotic	H2afz
168	0	1.56485100417913	429	86	0	Mitotic	Hist1h2ap
169	0	1.54549136720812	591	47	0	Mitotic	Prc1
170	0	1.53568840150761	546	52	0	Mitotic	Cenpa
171	0	1.530406808925	611	41	0	Mitotic	Mki67
172	0	1.51799441134944	927	604	0	Mitotic	Hmgn2
173	0	1.48911830655135	629	43	0	Mitotic	Birc5
174	0	1.46781697952995	615	83	0	Mitotic	Cks2
175	0	1.46195204415757	0.65	0.06	0	Mitotic	Cdca8
176	0	1.44617738371607	802	445	0	Mitotic	Ccnd2
177	0	1.42404507603033	638	61	0	Mitotic	Rrm2
178	0	1.37331531409642	631	34	0	Mitotic	Pbk
179	0	1.35245640539765	926	672	0	Mitotic	H2afv
180	0	1.34545927861931	588	43	0	Mitotic	Tpx2
181	0	6.18739660955247	986	557	0	Epithelial	Ttr
182	0	3.41397415297126	0.96	0.21	0	Epithelial	Enpp2
183	0	3.17930782391119	976	68	0	Epithelial	1500015O10Rik
184	0	2.90807711192181	941	33	0	Epithelial	Sostdc1
185	0	2.69075939879989	954	16	0	Epithelial	Folr1
186	0	2.40641979686437	0.94	24	0	Epithelial	Calml4
187	0	2.306577404123	977	335	0	Epithelial	Igfbp2
188	0	2.3034330844387	0.94	148	0	Epithelial	Fxyd1
189	0	1.91760240515687	814	22	0	Epithelial	Igf2
190	0	1.81200075225877	986	845	0	Epithelial	Bsg
191	0	1.80877079279798	975	389	0	Epithelial	Chchd10
192	0	1.78645773195671	829	0.01	0	Epithelial	Kcnj13
193	0	1.73509003783153	924	0.2	0	Epithelial	Rbp1
194	0	1.67207187823573	925	81	0	Epithelial	Ptgds
195	0	1.59933655041191	805	13	0	Epithelial	Lbp
196	0	1.58866661419865	0.87	0.09	0	Epithelial	Spint2
197	0	1.50331857969781	802	7	0	Epithelial	Krt18
198	0	1.49171578301485	869	128	0	Epithelial	Cryab
199	0	1.4539931083289	756	0.05	0	Epithelial	Bst2
200	0	1.44849377107318	829	28	0	Epithelial	Msx1
201	0	3.91133828804756	985	55	0	Macroglia	Npy
202	0	2.96306726912731	776	27	0	Macroglia	Apod
203	0	2.38523586512994	842	0.05	0	Macroglia	Igf1
204	0	2.35645375189918	867	28	0	Macroglia	Vtn
205	0	2.19359369253107	0.74	12	0	Macroglia	Prss56
206	0	2.04786817111433	867	0.02	0	Macroglia	Frzb
207	0	1.59478673818912	714	1	0	Macroglia	Foxd3
208	2.07196398816787e-261	2.65999441929909	985	176	4.36169139149218e-257	Macroglia	Plp1
209	1.89439098180653e-258	1.63793608252283	878	127	3.98788245580092e-254	Macroglia	Pla2g16
210	2.16457071380902e-240	2.38269347324939	918	161	4.55663780963938e-236	Macroglia	Kctd12
211	8.72421009307749e-195	2.03652133201446	954	205	1.83653346669374e-190	Macroglia	Sepp1
212	7.22845717788131e-192	1.65665613124143	852	154	1.52166252051579e-187	Macroglia	Matn4
213	3.54635008880528e-176	1.81560205756189	781	143	7.46542157194399e-172	Macroglia	Mgst1
214	1.55454042070797e-170	1.61291442923408	908	217	3.27246303963234e-166	Macroglia	Cmtm5
215	6.57190603174227e-161	1.95561941238376	918	253	1.38345193874207e-156	Macroglia	Sash1
216	2.66180156750929e-143	1.52139121622948	724	147	5.6033584797638e-139	Macroglia	Cpne8
217	2.6993171102382e-136	1.59348434569023	719	153	5.68233244876243e-132	Macroglia	Lhfp
218	1.93569674818443e-123	2.37752762343287	1	0.59	4.07483522460305e-119	Macroglia	Fabp7
219	5.20574420619123e-123	2.4297514144695	1	0.72	1.09586121284532e-118	Macroglia	Ptn
220	2.43568784678067e-92	1.53442640753425	1	689	5.12736648625798e-88	Macroglia	Apoe
221	0	1.30751898984293	327	28	0	Unknown	Vtn
222	0	0.897248558655468	192	0.01	0	Unknown	Col3a1
223	2.55484944990188e-209	1.13752228384666	208	18	5.37821357698845e-205	Unknown	Col1a1
224	2.17926455122241e-190	0.834133685291608	311	41	4.58756980677829e-186	Unknown	Igf2
225	8.74463475611867e-169	1.04707366543139	188	18	1.84083306251054e-164	Unknown	Dcn
226	9.93408232790042e-91	1.08206418426503	234	46	2.09122367084632e-86	Unknown	Col1a2
227	1.83140563623491e-87	1.35657486307264	0.22	42	3.85529200483811e-83	Unknown	Rgs5
228	3.24721678378232e-82	0.731019550984115	261	59	6.83571605154016e-78	Unknown	Cxcl12
229	2.3914753587431e-76	0.825655176478802	162	27	5.03429477769011e-72	Unknown	Cldn5
230	5.10088695599774e-73	0.947883284202192	263	67	1.07378771310708e-68	Unknown	Igfbp7
231	5.48544936515593e-72	0.755183591808022	361	118	1.15474194585898e-67	Unknown	Itm2a
232	9.34816968627979e-69	0.77105379279718	265	71	1.96788320065876e-64	Unknown	Col4a2
233	1.49902360090714e-60	1.09112345678548	305	99	3.15559458226961e-56	Unknown	Col4a1
234	6.12742682486241e-52	0.71877121802106	0.14	28	1.28988462090179e-47	Unknown	Cxcl1
235	1.14186376017027e-43	0.687338003789687	571	324	2.40373740153443e-39	Unknown	Sparc
236	3.92391502172147e-43	0.685089565063339	359	147	8.26023351222587e-39	Unknown	Cdkn1c
237	1.0150824018952e-39	0.701568145490168	449	218	2.13684996422959e-35	Unknown	Rbp1
238	1.34173788971626e-37	0.792631940019232	269	103	2.82449243164169e-33	Unknown	Lgals1
239	1.90327522357258e-36	0.688848875188682	196	62	4.00658467314263e-32	Unknown	Myl9
240	3.21503068413821e-11	1.08025682564163	192	103	6.76796109317935e-07	Unknown	Ptgds
241	0	0.986313810373875	792	276	0	Mixed	Nrgn
242	9.63792548319732e-275	0.989909806005738	543	152	2.02887969346787e-270	Mixed	Nefl
243	8.0326337533023e-251	0.777769688464687	1	993	1.69094973140767e-246	Mixed	Actb
244	4.31747597642725e-202	0.748906085127154	454	128	9.08871867797701e-198	Mixed	Cck
245	2.02636686399632e-179	0.648694096433242	641	258	4.26570488539865e-175	Mixed	Sncb
246	4.47104450422087e-168	0.77959151354424	923	757	9.41199578583536e-164	Mixed	Gapdh
247	6.90211131172129e-162	0.725703669407492	349	98	1.45296345223045e-157	Mixed	Nefm
248	2.97219826010045e-160	0.694826459682456	921	763	6.25677455733745e-156	Mixed	Ywhaz
249	1.87768206828101e-157	0.62117145539894	599	242	3.95270852193836e-153	Mixed	Fxyd7
250	3.00679710284801e-157	0.605722846027853	582	233	6.32960858120535e-153	Mixed	Vsnl1
251	2.53993794473375e-146	0.661342087096602	905	725	5.34682336745901e-142	Mixed	Dpysl2
252	5.36911010539693e-138	0.824408929991261	634	344	1.13025136828711e-133	Mixed	Clasp2
253	1.61130584130301e-127	0.646155656223251	0.61	288	3.39195992652696e-123	Mixed	Spry2
254	4.82663668434656e-124	0.649963787696467	538	248	1.01605528842179e-119	Mixed	Abhd2
255	7.58861748091024e-103	0.739916054366386	208	53	1.59747986590641e-98	Mixed	Mag
256	9.3764992234746e-97	0.747337921034007	414	175	1.97384685153364e-92	Mixed	Plp1
257	1.36001147116707e-82	0.758188509673144	454	221	2.86296014795381e-78	Mixed	Mbp
