# Supplementary material for: Single-cell delineation of lineage and genetic identity in the mouse brain
Source: Nature. 2021 Dec 15;601(7893):404–9. doi: 10.1038/s41586-021-04237-0 (PMC8770128; doi:10.1038/s41586-021-04237-0)
Supplement: Supplementary file 4 — Top 20 differentially expressed genes for cell type clusters. [file 41586_2021_4237_MOESM4_ESM.xlsx]

## Sheet: Sheet 1 - top20_genes.refined_U
top20_genes.refined_UMAP_clust
	p_val	avg_logFC	pct.1	pct.2	p_val_adj	cluster	gene
1	0	1.61168581843731	781	127	0	4-Inhib NP OB Ccnd2	Tiam2
2	0	1.58296466801095	866	228	0	4-Inhib NP OB Ccnd2	Dlx6os1
3	0	1.56450767196163	991	623	0	4-Inhib NP OB Ccnd2	Sox11
4	0	1.54953051611408	849	444	0	4-Inhib NP OB Ccnd2	Ccnd2
5	0	1.46060444989763	0.98	368	0	4-Inhib NP OB Ccnd2	Igfbpl1
6	0	1.32795436859349	833	427	0	4-Inhib NP OB Ccnd2	Zfp704
7	0	1.32234865089862	995	793	0	4-Inhib NP OB Ccnd2	Sox4
8	0	1.27831943546231	806	277	0	4-Inhib NP OB Ccnd2	Arx
9	0	1.25672435689674	788	216	0	4-Inhib NP OB Ccnd2	Dlx2
10	0	1.24389208733351	783	225	0	4-Inhib NP OB Ccnd2	Sp9
11	0	1.23858260177934	867	265	0	4-Inhib NP OB Ccnd2	Dlx1
12	0	1.236859324832	0.94	751	0	4-Inhib NP OB Ccnd2	Pfn2
13	0	1.2262575070064	937	622	0	4-Inhib NP OB Ccnd2	Btg1
14	0	1.21083788737249	0.98	664	0	4-Inhib NP OB Ccnd2	Nfib
15	0	1.20886996621388	689	158	0	4-Inhib NP OB Ccnd2	Sp8
16	0	1.15940816296841	988	614	0	4-Inhib NP OB Ccnd2	Tubb3
17	0	1.14437663751477	772	383	0	4-Inhib NP OB Ccnd2	Abracl
18	0	1.13682459624965	711	283	0	4-Inhib NP OB Ccnd2	Rnd3
19	0	1.12857339553965	995	876	0	4-Inhib NP OB Ccnd2	Tubb5
20	0	1.12533088928059	692	198	0	4-Inhib NP OB Ccnd2	Dlx5
21	0	3.49788320256209	916	158	0	14-Oligo Plp1	Plp1
22	0	3.25687683535245	915	205	0	14-Oligo Plp1	Mbp
23	0	2.6760313391745	0.96	173	0	14-Oligo Plp1	Bcas1
24	0	2.6460821683111	985	525	0	14-Oligo Plp1	Sirt2
25	0	2.6358844713508	977	331	0	14-Oligo Plp1	Cnp
26	0	2.19238071802592	0.58	41	0	14-Oligo Plp1	Mag
27	0	2.05897536836546	603	28	0	14-Oligo Plp1	Cldn11
28	0	2.0136873531147	934	576	0	14-Oligo Plp1	Fyn
29	0	1.86567823121636	792	139	0	14-Oligo Plp1	Gpr17
30	0	1.84987645001033	792	19	0	14-Oligo Plp1	Enpp6
31	0	1.77248774304489	0.72	38	0	14-Oligo Plp1	Bmp4
32	0	1.73394768381456	924	513	0	14-Oligo Plp1	Cd9
33	0	1.72601750922124	852	306	0	14-Oligo Plp1	Tubb4a
34	0	1.71496751024041	0.73	195	0	14-Oligo Plp1	Nfasc
35	0	1.66863490754249	762	108	0	14-Oligo Plp1	Lims2
36	0	1.65514232378333	815	182	0	14-Oligo Plp1	Tnr
37	0	1.62941862008633	869	328	0	14-Oligo Plp1	Rnd2
38	0	1.58474997606921	915	629	0	14-Oligo Plp1	Dynll2
39	0	1.53742223503253	769	89	0	14-Oligo Plp1	Ugt8a
40	3.08685517587648e-217	1.52866549517235	128	19	6.49813883073758e-213	14-Oligo Plp1	Mobp
41	0	1.77559409143239	703	75	0	5c-Excit NP Hip	Crym
42	0	1.53211042265208	924	353	0	5c-Excit NP Hip	Snca
43	0	1.17445160798447	872	257	0	5c-Excit NP Hip	Sncb
44	0	1.16244585303283	801	68	0	5c-Excit NP Hip	Neurod2
45	0	1.05731496400297	753	88	0	5c-Excit NP Hip	Bhlhe22
46	6.31179540340969e-304	1.08857050045622	851	279	1.32869605037177e-299	5c-Excit NP Hip	Enc1
47	4.29233778676121e-290	1.49885005130895	809	278	9.03580027491103e-286	5c-Excit NP Hip	Nrgn
48	3.57072484949203e-272	0.984613149895227	0.79	245	7.51673288066567e-268	5c-Excit NP Hip	Syt4
49	1.87256884365563e-263	1.02084159752548	946	495	3.94194467277946e-259	5c-Excit NP Hip	Cnih2
50	8.21074329492022e-262	0.985501537509806	892	388	1.72844357101366e-257	5c-Excit NP Hip	Rac3
51	2.76969141118211e-258	0.98321518416279	979	576	5.83047738967947e-254	5c-Excit NP Hip	Uchl1
52	1.33846413757607e-257	1.11727227305792	985	614	2.81760085601139e-253	5c-Excit NP Hip	Stmn2
53	9.33000043957743e-249	1.28213620070252	936	526	1.96405839253544e-244	5c-Excit NP Hip	Gap43
54	2.02892905557387e-245	1.03764640932099	967	592	4.27109855488856e-241	5c-Excit NP Hip	Mllt11
55	2.87591931709252e-230	1.17092300041248	717	246	6.05409775441146e-226	5c-Excit NP Hip	Rprm
56	7.11977273737599e-230	0.981109023936369	978	657	1.49878335894502e-225	5c-Excit NP Hip	Mapt
57	1.82357253613918e-206	1.10971078341316	652	222	3.83880254582659e-202	5c-Excit NP Hip	Lmo3
58	1.42977887804858e-205	1.0190578709143	555	153	3.00982751618006e-201	5c-Excit NP Hip	Nefl
59	2.69763632426257e-107	0.98156453337684	756	441	5.67879422620514e-103	5c-Excit NP Hip	Epha5
60	7.48506803611002e-88	1.25301106842652	953	793	1.57568167228152e-83	5c-Excit NP Hip	Eif1b
61	0	1.70249623698924	511	99	0	8-Inhib ITC Amygdala	Foxp2
62	0	1.4097469203849	465	222	0	8-Inhib ITC Amygdala	Gucy1a3
63	0	0.898370753835413	563	272	0	8-Inhib ITC Amygdala	Pbx3
64	0	0.864452030655335	679	335	0	8-Inhib ITC Amygdala	Syt1
65	0	0.788230668134441	778	611	0	8-Inhib ITC Amygdala	Meis2
66	3.79258763359266e-301	0.900910040653649	606	381	7.98377622747591e-297	8-Inhib ITC Amygdala	Tshz1
67	1.30881482649897e-287	0.973873329826087	401	179	2.75518609126298e-283	8-Inhib ITC Amygdala	Lypd1
68	9.65864784438438e-250	0.662925366200488	344	138	2.03324195772136e-245	8-Inhib ITC Amygdala	Syt6
69	3.72440597758395e-235	0.698325320875617	468	244	7.84024702341198e-231	8-Inhib ITC Amygdala	Gad1
70	2.84226120879786e-224	0.672797560277036	509	288	5.98324407064038e-220	8-Inhib ITC Amygdala	Runx1t1
71	1.03129073438674e-194	0.667209295056808	0.39	198	2.17097012495752e-190	8-Inhib ITC Amygdala	Erbb4
72	6.66652648330346e-191	0.735116832672265	622	487	1.40337049000021e-186	8-Inhib ITC Amygdala	Mpped2
73	2.60383944440204e-180	0.696330439089447	518	344	5.48134241441073e-176	8-Inhib ITC Amygdala	Dnm3
74	1.13558309436969e-165	1.18837463439882	271	121	2.39051597195764e-161	8-Inhib ITC Amygdala	Serpini1
75	8.66130046361378e-157	0.669301854183592	0.16	0.05	1.82329036059534e-152	8-Inhib ITC Amygdala	Cbln2
76	3.3917714288464e-55	0.644005355173117	178	98	7.14001803486456e-51	8-Inhib ITC Amygdala	Cntn5
77	0	4.13705290423726	939	0.01	0	26-Macrophage Dab2	Pf4
78	0	3.40623907549851	752	18	0	26-Macrophage Dab2	Ccl7
79	0	3.34396307378102	835	46	0	26-Macrophage Dab2	Ccl2
80	0	3.16900219424902	0.93	21	0	26-Macrophage Dab2	Mrc1
81	0	3.12334639494599	887	23	0	26-Macrophage Dab2	Lyz2
82	0	2.98431567201938	808	6	0	26-Macrophage Dab2	Ccl24
83	0	2.95203705432829	967	58	0	26-Macrophage Dab2	C1qa
84	0	2.91248436211886	926	104	0	26-Macrophage Dab2	Dab2
85	0	2.8978087613854	985	51	0	26-Macrophage Dab2	Fcer1g
86	0	2.82440338512807	977	199	0	26-Macrophage Dab2	Sepp1
87	0	2.7164422798927	968	59	0	26-Macrophage Dab2	C1qc
88	0	2.70674701839769	977	58	0	26-Macrophage Dab2	Tyrobp
89	0	2.69256714671668	977	64	0	26-Macrophage Dab2	C1qb
90	0	2.54927440340128	454	15	0	26-Macrophage Dab2	Cxcl2
91	0	2.52851794310265	694	2	0	26-Macrophage Dab2	Lyve1
92	0	2.5226745059957	946	97	0	26-Macrophage Dab2	Ctsc
93	0	2.41058678853007	643	31	0	26-Macrophage Dab2	Ccl12
94	0	2.40857699094397	911	93	0	26-Macrophage Dab2	Fcgrt
95	0	2.35683632095127	815	33	0	26-Macrophage Dab2	Cd14
96	0	2.33328243196208	939	128	0	26-Macrophage Dab2	Cyba
97	0	1.47642666247371	0.84	0.24	0	2-Inhib Neuron OB Meis2	Pbx3
98	0	1.46197019892152	984	588	0	2-Inhib Neuron OB Meis2	Meis2
99	0	1.42305588033058	883	0.35	0	2-Inhib Neuron OB Meis2	Tshz1
100	0	1.31824731353246	951	634	0	2-Inhib Neuron OB Meis2	Pbx1
101	0	1.2928619367457	598	62	0	2-Inhib Neuron OB Meis2	Prokr2
102	0	1.14080322791538	738	428	0	2-Inhib Neuron OB Meis2	Zfp704
103	0	1.11598650815134	869	464	0	2-Inhib Neuron OB Meis2	Dcx
104	0	1.10519885419876	0.82	451	0	2-Inhib Neuron OB Meis2	Nrep
105	0	1.10218730881702	932	363	0	2-Inhib Neuron OB Meis2	Igfbpl1
106	0	1.0809793232284	753	227	0	2-Inhib Neuron OB Meis2	Dlx6os1
107	0	1.07401431840327	357	68	0	2-Inhib Neuron OB Meis2	Sfrp2
108	0	1.06922087560138	895	621	0	2-Inhib Neuron OB Meis2	Btg1
109	0	1.05217631797864	783	378	0	2-Inhib Neuron OB Meis2	Bcl11a
110	0	1.04830279403169	975	791	0	2-Inhib Neuron OB Meis2	Sox4
111	0	1.04549741087395	718	306	0	2-Inhib Neuron OB Meis2	Robo2
112	0	1.03880465720279	876	0.58	0	2-Inhib Neuron OB Meis2	Auts2
113	0	1.03809754981703	885	625	0	2-Inhib Neuron OB Meis2	Fam171b
114	0	1.03545521455959	782	263	0	2-Inhib Neuron OB Meis2	Dlx1
115	0	1.02470711550439	681	267	0	2-Inhib Neuron OB Meis2	Runx1t1
116	0	0.985646391719696	739	0.28	0	2-Inhib Neuron OB Meis2	Synpr
117	0	1.88643649199273	852	106	0	1-OPC Pdgfra	Pdgfra
118	0	1.85323829727591	896	159	0	1-OPC Pdgfra	C1ql1
119	0	1.85182819151614	898	193	0	1-OPC Pdgfra	Lhfpl3
120	0	1.84801125272788	0.95	0.29	0	1-OPC Pdgfra	Olig1
121	0	1.46989212766458	0.83	0.31	0	1-OPC Pdgfra	S100a13
122	0	1.41693746006571	859	193	0	1-OPC Pdgfra	Olig2
123	0	1.35819254915868	808	283	0	1-OPC Pdgfra	Epn2
124	0	1.3188486030393	0.86	353	0	1-OPC Pdgfra	S100a1
125	0	1.29490416265999	703	71	0	1-OPC Pdgfra	Cspg4
126	0	1.29399740443866	868	251	0	1-OPC Pdgfra	Scrg1
127	0	1.29098163732319	763	101	0	1-OPC Pdgfra	Pllp
128	0	1.27962517642002	871	386	0	1-OPC Pdgfra	Cntn1
129	0	1.27811878027697	745	98	0	1-OPC Pdgfra	Gpr17
130	0	1.27477966442541	0.74	97	0	1-OPC Pdgfra	Matn4
131	0	1.26016732862951	746	94	0	1-OPC Pdgfra	Sox10
132	0	1.2091969085454	769	242	0	1-OPC Pdgfra	Cdo1
133	0	1.17892388233146	965	661	0	1-OPC Pdgfra	Cspg5
134	0	1.14635851099458	861	338	0	1-OPC Pdgfra	Ncald
135	0	1.14388754711041	753	206	0	1-OPC Pdgfra	Ostf1
136	0	1.13984333583611	861	487	0	1-OPC Pdgfra	Tpm1
137	0	1.62259041196483	892	282	0	6-Inhib Neuron OB Synpr	Synpr
138	0	1.61143034013993	0.62	144	0	6-Inhib Neuron OB Synpr	Pcp4l1
139	0	1.50326006893259	0.82	105	0	6-Inhib Neuron OB Synpr	Cpne4
140	0	1.41671743923187	798	151	0	6-Inhib Neuron OB Synpr	Rprml
141	0	1.39144066787759	486	0.07	0	6-Inhib Neuron OB Synpr	Cpne6
142	0	1.30218888086695	755	337	0	6-Inhib Neuron OB Synpr	Isoc1
143	0	1.29260753132827	0.8	133	0	6-Inhib Neuron OB Synpr	Gng4
144	0	1.21014147869931	956	627	0	6-Inhib Neuron OB Synpr	Fam171b
145	0	1.20643230966897	715	119	0	6-Inhib Neuron OB Synpr	Gda
146	0	1.19136842985577	875	0.42	0	6-Inhib Neuron OB Synpr	Epha5
147	0	1.17998498741672	804	299	0	6-Inhib Neuron OB Synpr	Ndrg4
148	0	1.13352016979346	893	363	0	6-Inhib Neuron OB Synpr	Tshz1
149	0	1.12996761930763	0.98	598	0	6-Inhib Neuron OB Synpr	Meis2
150	0	1.11006185087976	817	278	0	6-Inhib Neuron OB Synpr	Camk2b
151	0	1.08528853545943	852	0.39	0	6-Inhib Neuron OB Synpr	Gnai1
152	0	1.06889814091825	563	78	0	6-Inhib Neuron OB Synpr	Nrip3
153	0	1.05502463652838	767	0.22	0	6-Inhib Neuron OB Synpr	Lix1
154	0	1.05025322492944	715	225	0	6-Inhib Neuron OB Synpr	Plppr4
155	0	1.04905502216515	0.89	0.33	0	6-Inhib Neuron OB Synpr	Grin2b
156	0	1.03633466365677	971	685	0	6-Inhib Neuron OB Synpr	Atp1b1
157	0	3.36359022007393	911	107	0	11-Microglia Hexb	Hexb
158	0	3.32987175309203	0.77	35	0	11-Microglia Hexb	Ccl4
159	0	3.20490404864626	949	43	0	11-Microglia Hexb	C1qb
160	0	3.096307423393	945	36	0	11-Microglia Hexb	C1qa
161	0	3.07083901024497	948	37	0	11-Microglia Hexb	C1qc
162	0	2.92362594056808	929	37	0	11-Microglia Hexb	Tyrobp
163	0	2.84926864183874	885	27	0	11-Microglia Hexb	Ctss
164	0	2.73796982292984	861	0.02	0	11-Microglia Hexb	Cx3cr1
165	0	2.72830842131635	818	18	0	11-Microglia Hexb	P2ry12
166	0	2.64122075170087	903	31	0	11-Microglia Hexb	Fcer1g
167	0	2.6212687121158	699	25	0	11-Microglia Hexb	Ccl3
168	0	2.60706466807425	926	277	0	11-Microglia Hexb	Lgmn
169	0	2.58020141219386	0.88	26	0	11-Microglia Hexb	Csf1r
170	0	2.51735812110183	907	421	0	11-Microglia Hexb	Ctsd
171	0	2.44909312562967	851	0.02	0	11-Microglia Hexb	Trem2
172	0	2.43778699997636	865	23	0	11-Microglia Hexb	Fcrls
173	0	2.42072432687325	594	35	0	11-Microglia Hexb	Ccl2
174	0	2.37277563438191	0.87	25	0	11-Microglia Hexb	Laptm5
175	0	2.36561074662385	848	0.02	0	11-Microglia Hexb	Ly86
176	0	2.26967431698678	795	15	0	11-Microglia Hexb	Gpr34
177	0	2.59183904659412	807	0.06	0	7b-D1 SPNs	Tac1
178	0	2.18546143094165	967	384	0	7b-D1 SPNs	Arpp21
179	0	1.99709207461371	852	72	0	7b-D1 SPNs	Ppp1r1b
180	0	1.84674104902361	896	232	0	7b-D1 SPNs	Foxp1
181	0	1.76425433457436	967	309	0	7b-D1 SPNs	Tmem158
182	0	1.73790631937851	0.96	0.4	0	7b-D1 SPNs	Pcp4
183	0	1.58492458475349	981	617	0	7b-D1 SPNs	Atp2b1
184	0	1.55437227710033	932	177	0	7b-D1 SPNs	Gnal
185	0	1.5419773516	848	55	0	7b-D1 SPNs	Gpr88
186	0	1.51389098747887	965	365	0	7b-D1 SPNs	Snhg11
187	0	1.5083771742681	874	0.31	0	7b-D1 SPNs	Pde10a
188	0	1.4846339434341	848	0.17	0	7b-D1 SPNs	Rprml
189	0	1.46935734255164	999	721	0	7b-D1 SPNs	Meg3
190	0	1.46324552879204	983	619	0	7b-D1 SPNs	Ppp3ca
191	0	1.43637319622588	875	123	0	7b-D1 SPNs	Caln1
192	0	1.35908779329779	963	0.28	0	7b-D1 SPNs	Bcl11b
193	0	1.33683594618476	819	272	0	7b-D1 SPNs	Nrgn
194	0	1.33183401652487	633	79	0	7b-D1 SPNs	Calb1
195	0	1.28037591259075	896	233	0	7b-D1 SPNs	Fxyd7
196	0	1.24784925497691	792	124	0	7b-D1 SPNs	Akap5
197	0	2.28169440186254	953	267	0	5a-Excit Neuron Upper Ctx	Nrgn
198	0	2.27104202268702	979	414	0	5a-Excit Neuron Upper Ctx	Mef2c
199	0	1.64557569622977	949	234	0	5a-Excit Neuron Upper Ctx	Syt4
200	0	1.52584866420737	945	521	0	5a-Excit Neuron Upper Ctx	Gap43
201	0	1.49460291974956	913	0.29	0	5a-Excit Neuron Upper Ctx	Osbpl1a
202	0	1.42130942672324	997	609	0	5a-Excit Neuron Upper Ctx	Stmn2
203	0	1.40033031685781	969	322	0	5a-Excit Neuron Upper Ctx	Ptprd
204	0	1.38563106919095	927	252	0	5a-Excit Neuron Upper Ctx	Arhgdig
205	0	1.37084220330758	915	206	0	5a-Excit Neuron Upper Ctx	Scn2a1
206	0	1.35754458533274	829	116	0	5a-Excit Neuron Upper Ctx	Cck
207	0	1.34836347980335	877	288	0	5a-Excit Neuron Upper Ctx	Atp2b2
208	0	1.29863423004352	773	127	0	5a-Excit Neuron Upper Ctx	Pou3f1
209	0	1.28731424600523	847	101	0	5a-Excit Neuron Upper Ctx	2900055J20Rik
210	0	1.23426564682758	889	216	0	5a-Excit Neuron Upper Ctx	Cacna2d1
211	0	1.22574874148422	919	381	0	5a-Excit Neuron Upper Ctx	Rac3
212	0	1.20836308960239	972	345	0	5a-Excit Neuron Upper Ctx	Grin2b
213	0	1.19736429935954	893	241	0	5a-Excit Neuron Upper Ctx	Zbtb18
214	0	1.19223582302708	848	249	0	5a-Excit Neuron Upper Ctx	Sncb
215	0	1.18740704163723	775	78	0	5a-Excit Neuron Upper Ctx	Bhlhe22
216	0	1.17498439769313	966	373	0	5a-Excit Neuron Upper Ctx	Kif5c
217	0	2.33706858631744	238	26	0	13a-MGE IN Snhg11	Sst
218	0	2.02779223584587	289	53	0	13a-MGE IN Snhg11	Npy
219	0	1.31732386323778	0.46	83	0	13a-MGE IN Snhg11	Calb1
220	0	1.29139688317604	936	366	0	13a-MGE IN Snhg11	Snhg11
221	0	1.17039406191166	989	721	0	13a-MGE IN Snhg11	Meg3
222	0	1.16141891006873	879	481	0	13a-MGE IN Snhg11	Nap1l5
223	0	1.15186302389107	746	214	0	13a-MGE IN Snhg11	Nxph1
224	0	1.14164438814795	762	227	0	13a-MGE IN Snhg11	Vsnl1
225	0	1.11942644158949	813	268	0	13a-MGE IN Snhg11	Elavl2
226	0	1.05665778927154	826	282	0	13a-MGE IN Snhg11	Chl1
227	0	1.04495173950277	664	165	0	13a-MGE IN Snhg11	Scg2
228	0	1.02753275107087	984	649	0	13a-MGE IN Snhg11	Ly6h
229	0	1.02600028124914	922	522	0	13a-MGE IN Snhg11	Gap43
230	0	1.00530591559373	858	339	0	13a-MGE IN Snhg11	Syt1
231	0	0.993884967664248	774	252	0	13a-MGE IN Snhg11	Sncb
232	0	0.990642978028923	989	741	0	13a-MGE IN Snhg11	Stmn3
233	0	0.967041622735525	957	589	0	13a-MGE IN Snhg11	Mllt11
234	0	0.964219289732735	989	0.61	0	13a-MGE IN Snhg11	Stmn2
235	2.23672574037274e-240	1.01313677739653	956	0.81	4.70853135605866e-236	13a-MGE IN Snhg11	Nnat
236	9.99551484133213e-107	1.53034634485754	0.2	62	2.10415582924883e-102	13a-MGE IN Snhg11	Crabp1
237	0	2.61983800152423	596	4	0	21-Ependymal Tmem212	Tmem212
238	0	2.48251711907009	713	63	0	21-Ependymal Tmem212	Rarres2
239	0	2.43131563383889	758	35	0	21-Ependymal Tmem212	Rsph1
240	0	2.28533358052717	717	55	0	21-Ependymal Tmem212	1110017D15Rik
241	0	2.28403928973988	778	25	0	21-Ependymal Tmem212	Dynlrb2
242	0	2.26583939372823	0.59	3	0	21-Ependymal Tmem212	Ccdc153
243	0	2.2405577562992	721	0.02	0	21-Ependymal Tmem212	Tm4sf1
244	0	2.22992589076733	733	32	0	21-Ependymal Tmem212	Meig1
245	0	2.03581883108195	726	17	0	21-Ependymal Tmem212	Fam183b
246	0	2.02663729553476	929	594	0	21-Ependymal Tmem212	Tubb4b
247	0	1.97396261795169	792	62	0	21-Ependymal Tmem212	Mlf1
248	0	1.96478471435153	998	761	0	21-Ependymal Tmem212	Dbi
249	0	1.94396333494619	698	75	0	21-Ependymal Tmem212	Tppp3
250	0	1.92887287772201	552	2	0	21-Ependymal Tmem212	3300002A11Rik
251	0	1.90402752088	749	0.08	0	21-Ependymal Tmem212	1500015O10Rik
252	0	1.89706360545506	836	356	0	21-Ependymal Tmem212	4933434E20Rik
253	0	1.88262744066661	617	8	0	21-Ependymal Tmem212	1700012B09Rik
254	0	1.86160171459497	889	321	0	21-Ependymal Tmem212	Vim
255	0	1.82073756188876	851	0.45	0	21-Ependymal Tmem212	Elof1
256	0	1.79766092078234	711	63	0	21-Ependymal Tmem212	Riiad1
257	0	1.88110290681965	993	751	0	12a-Astro Ntrk2	Cpe
258	0	1.85890081599926	972	527	0	12a-Astro Ntrk2	Ntrk2
259	0	1.7292470414051	826	194	0	12a-Astro Ntrk2	Cyr61
260	0	1.71531560979878	0.99	0.54	0	12a-Astro Ntrk2	Prdx6
261	0	1.66060010668758	786	134	0	12a-Astro Ntrk2	Gfap
262	0	1.65369897004752	996	393	0	12a-Astro Ntrk2	Plpp3
263	0	1.63912375964625	1	895	0	12a-Astro Ntrk2	Cst3
264	0	1.62095379087583	961	403	0	12a-Astro Ntrk2	Clu
265	0	1.60621894515233	985	676	0	12a-Astro Ntrk2	Fos
266	0	1.58140199494031	768	168	0	12a-Astro Ntrk2	Sfrp1
267	0	1.50595347027019	0.72	191	0	12a-Astro Ntrk2	Igfbp5
268	0	1.50383611316923	1	759	0	12a-Astro Ntrk2	Dbi
269	0	1.5026893061302	967	318	0	12a-Astro Ntrk2	Aldoc
270	0	1.49981534912809	961	353	0	12a-Astro Ntrk2	Phgdh
271	0	1.49281000309861	951	328	0	12a-Astro Ntrk2	Sox9
272	0	1.40121834262262	972	633	0	12a-Astro Ntrk2	Jun
273	0	1.37993616282514	847	176	0	12a-Astro Ntrk2	Pdlim4
274	0	1.36857665164633	963	444	0	12a-Astro Ntrk2	Ddah1
275	0	1.35998694574044	853	0.25	0	12a-Astro Ntrk2	Gstm1
276	0	1.34724928130022	895	301	0	12a-Astro Ntrk2	Psph
277	0	3.92958327203383	966	25	0	31-Vascular Vtn	Vtn
278	0	3.28692529466309	961	38	0	31-Vascular Vtn	Igf2
279	0	3.24229493807783	942	42	0	31-Vascular Vtn	Col1a2
280	0	3.20676735354625	961	13	0	31-Vascular Vtn	Col1a1
281	0	3.19941927861811	0.94	13	0	31-Vascular Vtn	Dcn
282	0	2.93902204407506	894	6	0	31-Vascular Vtn	Col3a1
283	0	2.8833373011306	903	5	0	31-Vascular Vtn	Slc6a13
284	0	2.69270402370697	0.92	55	0	31-Vascular Vtn	Cxcl12
285	0	2.55133327882968	744	97	0	31-Vascular Vtn	Col4a1
286	0	2.43812121816347	836	24	0	31-Vascular Vtn	Apod
287	0	2.42346303170739	988	348	0	31-Vascular Vtn	Igfbp2
288	0	2.39349038855543	891	79	0	31-Vascular Vtn	Pltp
289	0	2.22108358060185	797	117	0	31-Vascular Vtn	Slc7a11
290	0	2.22069128487575	973	322	0	31-Vascular Vtn	Sparc
291	0	2.22000474500035	761	0.06	0	31-Vascular Vtn	Itih5
292	0	2.20180106936816	857	99	0	31-Vascular Vtn	Lgals1
293	0	2.1857338935006	915	215	0	31-Vascular Vtn	Rbp1
294	0	2.18119537923679	797	79	0	31-Vascular Vtn	Wnt4
295	0	2.16850428384065	785	34	0	31-Vascular Vtn	Nupr1
296	1.39575615007413e-214	4.68676111794367	534	101	2.93820627152105e-210	31-Vascular Vtn	Ptgds
297	0	2.06198439443712	923	271	0	5b-Excit NP Fabp7	Nrgn
298	0	1.84394191492758	676	122	0	5b-Excit NP Fabp7	Cck
299	0	1.33376516613817	454	61	0	5b-Excit NP Fabp7	Neurod6
300	0	1.26996899843391	907	523	0	5b-Excit NP Fabp7	Gap43
301	0	1.17857686397735	638	231	0	5b-Excit NP Fabp7	Vsnl1
302	0	1.13724845577033	0.33	39	0	5b-Excit NP Fabp7	Grp
303	0	1.0399263610032	568	193	0	5b-Excit NP Fabp7	Pgm2l1
304	0	0.999793285774335	866	575	0	5b-Excit NP Fabp7	Uchl1
305	0	0.994965394467102	968	612	0	5b-Excit NP Fabp7	Stmn2
306	3.9511373226091e-307	1.24156707350539	791	0.42	8.31753917782442e-303	5b-Excit NP Fabp7	Mef2c
307	8.685504822138e-298	1.05452934467978	641	256	1.82838562010827e-293	5b-Excit NP Fabp7	Sncb
308	1.15302687545039e-297	1.26426592351575	493	151	2.42723687551063e-293	5b-Excit NP Fabp7	Nefl
309	4.21827132996238e-280	1.10692350987757	618	261	8.8798829767038e-276	5b-Excit NP Fabp7	Arhgdig
310	8.02025942522057e-273	0.96985681252983	736	343	1.68834481160318e-268	5b-Excit NP Fabp7	Syt1
311	7.95281339667006e-241	1.07319966140723	583	241	1.67414674813301e-236	5b-Excit NP Fabp7	Fxyd7
312	4.80167541418154e-214	0.93651141815077	0.57	245	1.01080069143936e-209	5b-Excit NP Fabp7	Syt4
313	6.38174463399621e-212	0.997326817376087	563	251	1.34342106290254e-207	5b-Excit NP Fabp7	Zbtb18
314	3.39046532103221e-180	0.973811292197378	578	0.3	7.13726854730491e-176	5b-Excit NP Fabp7	Osbpl1a
315	5.72345923010496e-133	0.962708108111056	453	0.21	1.2048454025294e-128	5b-Excit NP Fabp7	S100a10
316	7.49386701703913e-71	1.08100773265273	318	167	1.57753394575691e-66	5b-Excit NP Fabp7	Tshz2
317	0	2.00817792398387	796	127	0	5d-Excit Neuron Lower Ctx	Cck
318	0	1.83454510891399	998	355	0	5d-Excit Neuron Lower Ctx	Snca
319	0	1.72311305459313	996	527	0	5d-Excit Neuron Lower Ctx	Gap43
320	0	1.68450084280915	974	278	0	5d-Excit Neuron Lower Ctx	Nrgn
321	0	1.64376892283468	0.86	246	0	5d-Excit Neuron Lower Ctx	Rprm
322	0	1.64097798258753	907	62	0	5d-Excit Neuron Lower Ctx	Neurod6
323	0	1.58428332032524	979	262	0	5d-Excit Neuron Lower Ctx	Arhgdig
324	0	1.47865802796196	1	615	0	5d-Excit Neuron Lower Ctx	Stmn2
325	0	1.41779764399888	968	258	0	5d-Excit Neuron Lower Ctx	Sncb
326	0	1.3862733776942	963	241	0	5d-Excit Neuron Lower Ctx	Fxyd7
327	0	1.33083209556733	976	389	0	5d-Excit Neuron Lower Ctx	Rac3
328	0	1.29643826538354	957	194	0	5d-Excit Neuron Lower Ctx	Pgm2l1
329	0	1.15783774842526	935	233	0	5d-Excit Neuron Lower Ctx	Vsnl1
330	6.14280239004289e-289	1.22017381457743	1	744	1.29312133112793e-284	5d-Excit Neuron Lower Ctx	Stmn3
331	2.10324347542668e-279	1.30402282961478	1	897	4.42753784012069e-275	5d-Excit Neuron Lower Ctx	Calm2
332	3.66149360245974e-259	1.28224840993968	991	593	7.70781018253799e-255	5d-Excit Neuron Lower Ctx	Mllt11
333	1.59791744073665e-235	1.10758218524523	993	658	3.36377600449472e-231	5d-Excit Neuron Lower Ctx	Mapt
334	8.00421371951285e-202	1.14148475231059	0.89	331	1.68496703009465e-197	5d-Excit Neuron Lower Ctx	Gnb4
335	7.14713020642381e-139	1.10943635492455	895	472	1.50454237975428e-134	5d-Excit Neuron Lower Ctx	Lmo4
336	5.03954185946127e-72	1.29897203417896	176	34	1.06087395683519e-67	5d-Excit Neuron Lower Ctx	Nts
337	0	1.89214565758029	828	23	0	32-Excit NP Eomes	Eomes
338	0	1.48636688990406	791	64	0	32-Excit NP Eomes	Neurod1
339	0	1.41961751315843	719	61	0	32-Excit NP Eomes	Cntn2
340	0	1.26502369525989	626	14	0	32-Excit NP Eomes	Tfap2c
341	0	1.18902916702861	483	32	0	32-Excit NP Eomes	Nts
342	8.0054032948051e-293	1.58915878171359	781	173	1.68521744758942e-288	32-Excit NP Eomes	Cdh4
343	2.56676719098442e-272	1.49998203322951	818	208	5.4033016137413e-268	32-Excit NP Eomes	Edil3
344	4.73663774082977e-270	1.42705173764519	714	152	9.97109610822074e-266	32-Excit NP Eomes	Lhfp
345	3.84692088619895e-268	1.21723135371832	677	129	8.0981531575374e-264	32-Excit NP Eomes	Mafb
346	4.23745476580592e-262	1.2418900930485	608	109	8.92026602749805e-258	32-Excit NP Eomes	Mgat4c
347	1.16863415056019e-231	1.24734872195843	727	0.17	2.46009175034426e-227	32-Excit NP Eomes	AI593442
348	1.05317751758468e-208	1.25140134672881	897	291	2.21704399226751e-204	32-Excit NP Eomes	Bcl11b
349	1.36295635269445e-192	1.41114207047791	961	521	2.86915941805709e-188	32-Excit NP Eomes	Pantr1
350	1.05033160510724e-174	1.22380252424923	685	198	2.21105306191125e-170	32-Excit NP Eomes	Bcl2
351	1.31197517392106e-164	1.24153382789337	815	325	2.76183893862123e-160	32-Excit NP Eomes	Gabra2
352	8.24716785857991e-164	1.2290931396751	975	0.71	1.73611130590966e-159	32-Excit NP Eomes	Zbtb20
353	4.82204525707086e-163	1.20223943901493	901	0.46	1.01508874706599e-158	32-Excit NP Eomes	Ppp2r2b
354	8.30485837213789e-154	1.24945937195081	768	305	1.74825573591875e-149	32-Excit NP Eomes	4921524J17Rik
355	5.73846208444192e-141	1.19446231622083	798	319	1.20800365339587e-136	32-Excit NP Eomes	Pou3f2
356	9.97720702446938e-114	1.33316178709709	0.66	248	2.10030185072105e-109	32-Excit NP Eomes	Rprm
357	0	1.24451748195996	813	312	0	9-Astro Aldoc	Aldoc
358	0	1.20786739402079	955	602	0	9-Astro Aldoc	Mt3
359	0	1.1183293677478	995	574	0	9-Astro Aldoc	Fabp7
360	0	1.09309355070368	997	893	0	9-Astro Aldoc	Cst3
361	0	1.05627292565806	998	676	0	9-Astro Aldoc	Apoe
362	0	1.05522118339366	874	457	0	9-Astro Aldoc	Sparcl1
363	0	1.03923350383623	993	709	0	9-Astro Aldoc	Ptn
364	0	1.03001492253614	795	488	0	9-Astro Aldoc	Glul
365	0	1.00865621363241	845	466	0	9-Astro Aldoc	Slc1a2
366	0	0.989868757499647	815	0.48	0	9-Astro Aldoc	Mt1
367	0	0.982865968568331	754	0.47	0	9-Astro Aldoc	Ndrg2
368	0	0.981635775892365	993	755	0	9-Astro Aldoc	Dbi
369	0	0.916860882796598	623	0.2	0	9-Astro Aldoc	Aqp4
370	0	0.916510044732161	671	0.28	0	9-Astro Aldoc	Id3
371	0	0.911853789194589	658	0.25	0	9-Astro Aldoc	Pla2g7
372	0	0.91064476657567	723	522	0	9-Astro Aldoc	Glud1
373	0	0.90966444849119	746	0.44	0	9-Astro Aldoc	Ttyh1
374	0	0.903994803255199	673	303	0	9-Astro Aldoc	Mfge8
375	0	0.903182006638893	528	206	0	9-Astro Aldoc	Htra1
376	0	0.884148905666561	559	243	0	9-Astro Aldoc	Lxn
377	0	2.26871793402286	988	445	0	3-Astro Slca12	Slc1a2
378	0	1.99015750105773	974	438	0	3-Astro Slca12	Sparcl1
379	0	1.95050385591527	908	252	0	3-Astro Slca12	Id3
380	0	1.86340798840075	903	0.17	0	3-Astro Slca12	Htra1
381	0	1.85734230550594	984	286	0	3-Astro Slca12	Aldoc
382	0	1.84200269122119	943	164	0	3-Astro Slca12	Aqp4
383	0	1.84018747028508	991	421	0	3-Astro Slca12	Slc1a3
384	0	1.84014672322902	993	348	0	3-Astro Slca12	Atp1a2
385	0	1.78205177735521	966	466	0	3-Astro Slca12	Glul
386	0	1.73374211677824	991	365	0	3-Astro Slca12	Plpp3
387	0	1.72038290973852	962	271	0	3-Astro Slca12	Mfge8
388	0	1.70790306079877	1	667	0	3-Astro Slca12	Apoe
389	0	1.68583492686969	1	0.89	0	3-Astro Slca12	Cst3
390	0	1.67339807887181	925	178	0	3-Astro Slca12	Gja1
391	0	1.66122569251425	995	589	0	3-Astro Slca12	Mt3
392	0	1.64841808168992	932	378	0	3-Astro Slca12	Clu
393	0	1.60137494478547	998	562	0	3-Astro Slca12	Fabp7
394	0	1.58392740574326	939	218	0	3-Astro Slca12	Pla2g7
395	0	1.58114004253208	1	0.7	0	3-Astro Slca12	Ptn
396	0	1.58113191094523	0.95	293	0	3-Astro Slca12	Slc4a4
397	0	2.60911172710933	945	19	0	34-Inhib PN Ventral Striatum/Eac	Isl1
398	0	1.81914766000337	669	62	0	34-Inhib PN Ventral Striatum/Eac	Pkib
399	0	1.77732994892261	724	87	0	34-Inhib PN Ventral Striatum/Eac	Pde1a
400	0	1.45726183558792	636	32	0	34-Inhib PN Ventral Striatum/Eac	Npy1r
401	0	1.22229545305826	489	24	0	34-Inhib PN Ventral Striatum/Eac	Prok2
402	2.48491576179274e-278	1.43554448557941	349	23	5.23099617014989e-274	34-Inhib PN Ventral Striatum/Eac	Cartpt
403	7.0413647927102e-246	1.18014119768641	548	65	1.48227770251342e-241	34-Inhib PN Ventral Striatum/Eac	Cacng3
404	8.95560567561495e-231	1.38330343590031	721	115	1.8852445507737e-226	34-Inhib PN Ventral Striatum/Eac	Foxp2
405	4.70229724522039e-207	1.76403610792394	956	292	9.89880593091344e-203	34-Inhib PN Ventral Striatum/Eac	Bcl11b
406	3.15904719349996e-181	1.40153472325868	654	126	6.65011024703676e-177	34-Inhib PN Ventral Striatum/Eac	Nrp2
407	3.5211071690648e-177	1.44319032774336	669	136	7.41228270159832e-173	34-Inhib PN Ventral Striatum/Eac	Akap5
408	2.60957173861853e-169	1.29221563193578	691	145	5.49340946696587e-165	34-Inhib PN Ventral Striatum/Eac	Syt6
409	3.91532389733342e-147	1.45762136032242	636	141	8.24214833627659e-143	34-Inhib PN Ventral Striatum/Eac	Pou3f1
410	6.33796369954042e-146	1.84806300625401	0.93	473	1.33420473839025e-141	34-Inhib PN Ventral Striatum/Eac	Lmo4
411	9.47499341409027e-146	1.34199050293143	474	74	1.99458086360014e-141	34-Inhib PN Ventral Striatum/Eac	Tac1
412	2.36647527097394e-141	1.70453480571373	827	316	4.98166709292725e-137	34-Inhib PN Ventral Striatum/Eac	Prkar2b
413	9.76273270774749e-123	1.33396667184947	559	129	2.05515286230792e-118	34-Inhib PN Ventral Striatum/Eac	Fstl1
414	1.07014775316135e-96	1.26690435152639	713	249	2.25276803517996e-92	34-Inhib PN Ventral Striatum/Eac	Rprm
415	3.06501287677505e-85	1.45083217086405	743	321	6.45215860689917e-81	34-Inhib PN Ventral Striatum/Eac	Tmem158
416	1.03309596580092e-84	1.44903468673689	691	259	2.17477031760752e-80	34-Inhib PN Ventral Striatum/Eac	Cxcl14
417	0	2.8930547641528	855	58	0	36-Microglia Ccl4	Ccl4
418	0	2.74103028047835	995	132	0	36-Microglia Ccl4	Hexb
419	0	2.66463926613302	995	0.07	0	36-Microglia Ccl4	C1qb
420	0	2.65808719013188	991	65	0	36-Microglia Ccl4	C1qc
421	0	2.52611811202779	701	52	0	36-Microglia Ccl4	Ccl2
422	0	2.4849768323761	986	64	0	36-Microglia Ccl4	C1qa
423	0	2.46722435861768	977	46	0	36-Microglia Ccl4	Cx3cr1
424	0	2.42423606303869	0.86	45	0	36-Microglia Ccl4	Ccl3
425	0	2.37064246835242	995	58	0	36-Microglia Ccl4	Fcer1g
426	0	2.36626808161539	977	53	0	36-Microglia Ccl4	Ctss
427	0	2.36341628421703	982	49	0	36-Microglia Ccl4	Fcrls
428	0	2.3393945695504	977	52	0	36-Microglia Ccl4	Csf1r
429	0	2.21039491673763	995	64	0	36-Microglia Ccl4	Tyrobp
430	0	2.1812998084736	968	46	0	36-Microglia Ccl4	Ly86
431	0	2.10921150598584	977	51	0	36-Microglia Ccl4	Laptm5
432	0	2.09541264120299	946	43	0	36-Microglia Ccl4	P2ry12
433	0	2.03687678808394	946	76	0	36-Microglia Ccl4	Mki67
434	0	2.01891787827803	493	12	0	36-Microglia Ccl4	Cxcl10
435	9.43177350100489e-198	2.36260566333216	986	297	1.98548263969654e-193	36-Microglia Ccl4	Lgmn
436	1.34681624293281e-183	2.18268996610508	633	94	2.83518287299786e-179	36-Microglia Ccl4	Hist1h1b
437	0	2.12246262871982	829	0.05	0	17-Excit NP Sox11	Neurod1
438	0	1.89616774030164	996	705	0	17-Excit NP Sox11	Zbtb20
439	0	1.78102719549611	728	113	0	17-Excit NP Sox11	Prox1
440	0	1.69699228643425	983	393	0	17-Excit NP Sox11	Igfbpl1
441	0	1.67331863411107	765	79	0	17-Excit NP Sox11	Bhlhe22
442	0	1.49476314584029	988	638	0	17-Excit NP Sox11	Sox11
443	0	1.48979481036696	934	662	0	17-Excit NP Sox11	Nfix
444	0	1.47272495259001	957	677	0	17-Excit NP Sox11	Nfib
445	0	1.4693391361343	843	243	0	17-Excit NP Sox11	Zbtb18
446	0	1.45244897275206	694	56	0	17-Excit NP Sox11	Sema3c
447	0	1.3784553315542	708	62	0	17-Excit NP Sox11	Neurod2
448	0	1.31636135227319	0.86	364	0	17-Excit NP Sox11	Ttc28
449	0	1.248096627127	888	532	0	17-Excit NP Sox11	Nfia
450	0	1.12167045637953	0.62	152	0	17-Excit NP Sox11	Nrp1
451	0	1.11336002789984	734	263	0	17-Excit NP Sox11	Epha4
452	0	1.03373602651479	214	25	0	17-Excit NP Sox11	Tac2
453	0	1.02067296331163	649	237	0	17-Excit NP Sox11	Kcnk1
454	0	0.972296950887965	668	214	0	17-Excit NP Sox11	Plxna2
455	0	0.944844535983222	987	825	0	17-Excit NP Sox11	Tcf4
456	0	0.935537249571802	263	14	0	17-Excit NP Sox11	Gal
457	0	2.12124107641051	978	217	0	30-Astro Slc6a11	Slc6a11
458	0	2.05783149974754	1	589	0	30-Astro Slc6a11	Fabp7
459	0	1.94067529133934	994	456	0	30-Astro Slc6a11	Slc1a3
460	0	1.84224296509777	992	333	0	30-Astro Slc6a11	Slc4a4
461	0	1.71265670666491	964	262	0	30-Astro Slc6a11	Pla2g7
462	0	1.63032877563677	0.95	212	0	30-Astro Slc6a11	Aqp4
463	0	1.58795683942439	976	347	0	30-Astro Slc6a11	Igfbp2
464	0	1.42465824332491	631	65	0	30-Astro Slc6a11	Islr
465	0	1.37991306954224	926	252	0	30-Astro Slc6a11	Lxn
466	5.91256732796759e-296	1.52126771109666	986	388	1.24465454821046e-291	30-Astro Slc6a11	Atp1a2
467	3.82472755210204e-294	1.55385279014273	996	404	8.05143396993001e-290	30-Astro Slc6a11	Plpp3
468	2.52969831249471e-278	1.65932953636322	992	497	5.32526791763262e-274	30-Astro Slc6a11	Glul
469	4.21295924645001e-262	1.63982137215829	954	514	8.86870050970191e-258	30-Astro Slc6a11	Ctnnbip1
470	1.17478194951147e-250	1.6726443523296	1	614	2.47303348191659e-246	30-Astro Slc6a11	Mt3
471	4.09666658953719e-248	1.47633940966574	964	525	8.62389283763473e-244	30-Astro Slc6a11	Ncan
472	3.80620412043325e-239	1.39976269988892	1	763	8.01244029392404e-235	30-Astro Slc6a11	Dbi
473	1.8460785140561e-235	1.50269632547026	1	688	3.88617987993949e-231	30-Astro Slc6a11	Apoe
474	1.93118817659005e-223	1.53396164476993	996	605	4.06534423053972e-219	30-Astro Slc6a11	Ptprz1
475	1.77768527504081e-216	1.36822828031291	924	399	3.74220527248841e-212	30-Astro Slc6a11	Luzp2
476	2.88364200741001e-184	1.48688566493164	804	293	6.07035478979882e-180	30-Astro Slc6a11	Id3
477	0	2.18111890868901	527	14	0	33-Inhib Neuron Th	Trh
478	0	1.35152703311066	423	11	0	33-Inhib Neuron Th	Th
479	0	1.23081277021116	592	41	0	33-Inhib Neuron Th	Lgr5
480	0	1.15356987616701	275	18	0	33-Inhib Neuron Th	Gal
481	0	1.03360938052007	391	24	0	33-Inhib Neuron Th	Prss12
482	1.7513276700656e-229	1.48671715574908	891	297	3.68671987825509e-225	33-Inhib Neuron Th	Gad2
483	4.27557812926634e-228	1.04342724664547	527	0.09	9.00051951991857e-224	33-Inhib Neuron Th	Pde1c
484	1.50975370634038e-225	1.47278077443655	758	0.2	3.17818252721713e-221	33-Inhib Neuron Th	Nrsn1
485	1.90498113642252e-224	1.36317757992187	838	0.25	4.01017579028305e-220	33-Inhib Neuron Th	Gad1
486	1.01079935033644e-198	1.10894115031601	785	222	2.12783371239325e-194	33-Inhib Neuron Th	Nxph1
487	6.78757843379542e-186	1.05091534807782	684	188	1.42885313609827e-181	33-Inhib Neuron Th	Sall3
488	2.1225980575917e-184	1.05956492450054	771	225	4.46828117103629e-180	33-Inhib Neuron Th	Slc32a1
489	1.5482802924615e-169	0.975795929829552	744	0.23	3.25928484366071e-165	33-Inhib Neuron Th	Pcbp3
490	1.46352924715422e-167	1.06367998099496	655	166	3.08087541818434e-163	33-Inhib Neuron Th	Pcp4l1
491	8.52807854398028e-159	1.16691623452809	778	0.29	1.79524581429329e-154	33-Inhib Neuron Th	Gria1
492	4.7735072133593e-155	1.27429162762229	795	323	1.00487100348427e-150	33-Inhib Neuron Th	Ndrg4
493	1.24174263298867e-122	0.997890573549127	614	199	2.61399241670444e-118	33-Inhib Neuron Th	Hap1
494	1.74609479100553e-86	0.974433039540981	833	488	3.67570414454575e-82	33-Inhib Neuron Th	Nap1l5
495	3.96804401617074e-51	0.979933608613905	432	174	8.35312945844102e-47	33-Inhib Neuron Th	Scg2
496	8.05922803373233e-11	1.11974360897097	353	246	1.69654809338099e-06	33-Inhib Neuron Th	Calb2
497	0	1.70054192910028	991	167	0	29-OPC Olig1	Pdgfra
498	0	1.60086667610168	996	251	0	29-OPC Olig1	Lhfpl3
499	0	1.53324385697144	991	0.22	0	29-OPC Olig1	C1ql1
500	0	1.47071229751218	1	345	0	29-OPC Olig1	Olig1
501	0	1.31630998178162	981	285	0	29-OPC Olig1	Cdo1
502	0	1.29577258498585	976	0.25	0	29-OPC Olig1	Ostf1
503	0	1.28180984331844	978	326	0	29-OPC Olig1	Epn2
504	0	1.25843349482185	985	302	0	29-OPC Olig1	Scrg1
505	0	1.2503290154052	0.94	122	0	29-OPC Olig1	Cspg4
506	0	1.22402122629886	993	248	0	29-OPC Olig1	Olig2
507	0	1.16141952849462	901	0.15	0	29-OPC Olig1	Matn4
508	0	1.12383974013732	912	189	0	29-OPC Olig1	Xylt1
509	0	1.07841173102356	927	199	0	29-OPC Olig1	Sulf2
510	1.92542593360499e-292	1.16130533343901	994	381	4.05321413283187e-288	29-OPC Olig1	Ncald
511	6.19982779599973e-277	1.13071941820482	978	408	1.3051257493359e-272	29-OPC Olig1	Cacng4
512	5.30584057716832e-271	1.19119406537474	993	518	1.1169324998997e-266	29-OPC Olig1	Tpm1
513	1.5751878051829e-266	1.08822124375975	985	426	3.31592784869053e-262	29-OPC Olig1	Cntn1
514	1.28695884998152e-253	1.21248283344651	1	687	2.70917707509609e-249	29-OPC Olig1	Cspg5
515	4.33742352459344e-233	1.12737700159253	938	352	9.13071026162166e-229	29-OPC Olig1	S100a13
516	7.42783289555429e-215	1.10627877565781	942	395	1.56363310284313e-210	29-OPC Olig1	S100a1
517	0	1.58410955086783	689	0.03	0	10c-Mitotic Excit Neurod1	Mfap4
518	2.55279698910298e-211	1.52062212340531	896	81	5.37389294176068e-207	10c-Mitotic Excit Neurod1	Birc5
519	1.21109341174444e-207	1.49704614234294	868	78	2.54947274106321e-203	10c-Mitotic Excit Neurod1	Tpx2
520	2.37800945644018e-203	1.73072592381802	858	78	5.00594770675221e-199	10c-Mitotic Excit Neurod1	Mki67
521	3.56177481896949e-194	1.98390291292368	953	105	7.49789217141268e-190	10c-Mitotic Excit Neurod1	2810417H13Rik
522	9.54247458625002e-178	1.56268074281364	0.83	82	2.00878632515149e-173	10c-Mitotic Excit Neurod1	Prc1
523	3.68521925699709e-174	1.52090191715453	887	98	7.75775505790457e-170	10c-Mitotic Excit Neurod1	Cdca8
524	6.41453570164801e-163	1.97324872526254	849	94	1.35032391055392e-158	10c-Mitotic Excit Neurod1	Ube2c
525	1.78660024442846e-161	2.00388397933854	906	112	3.76097217454635e-157	10c-Mitotic Excit Neurod1	Cenpf
526	3.87645198239544e-161	1.55967197027377	858	0.1	8.16031906814064e-157	10c-Mitotic Excit Neurod1	Insm1
527	7.32660005717654e-156	1.86060502650563	0.84	98	1.54232257803623e-151	10c-Mitotic Excit Neurod1	Top2a
528	1.60787867733282e-139	1.6589651811055	868	118	3.38474540365332e-135	10c-Mitotic Excit Neurod1	Cks2
529	3.58806670494691e-137	1.77385932460641	736	84	7.55323922058373e-133	10c-Mitotic Excit Neurod1	Cenpa
530	3.95606946681981e-96	2.30901405300047	0.66	94	8.32792183460239e-92	10c-Mitotic Excit Neurod1	Hist1h1b
531	2.13347444703818e-83	2.26790475035828	1	391	4.49117705846008e-79	10c-Mitotic Excit Neurod1	Hmgb2
532	3.55125400147199e-68	1.50147830474182	943	334	7.47574479849868e-64	10c-Mitotic Excit Neurod1	H2afx
533	1.36028383419137e-66	1.50551366768828	953	373	2.86353349935626e-62	10c-Mitotic Excit Neurod1	Dut
534	5.56738442755994e-64	1.72238909305401	1	905	1.17199009584564e-59	10c-Mitotic Excit Neurod1	H2afz
535	7.88099924613386e-58	1.80277207121703	566	108	1.65902915130364e-53	10c-Mitotic Excit Neurod1	Hist1h2ap
536	2.33992948714141e-56	1.53451830451719	981	626	4.92578556338139e-52	10c-Mitotic Excit Neurod1	Hmgn2
537	0	2.72006339243778	817	54	0	7a-D2 SPNs	Penk
538	0	2.2641912032648	986	232	0	7a-D2 SPNs	Foxp1
539	0	2.12970437585001	985	384	0	7a-D2 SPNs	Arpp21
540	0	1.8900195101609	889	56	0	7a-D2 SPNs	Gpr88
541	0	1.84757344079065	835	73	0	7a-D2 SPNs	Ppp1r1b
542	0	1.78506488839748	929	219	0	7a-D2 SPNs	Gucy1a3
543	0	1.72083648961249	954	177	0	7a-D2 SPNs	Gnal
544	0	1.71004142995855	951	292	0	7a-D2 SPNs	Gucy1b3
545	0	1.63930925705017	893	271	0	7a-D2 SPNs	Nrgn
546	0	1.59898903724973	926	123	0	7a-D2 SPNs	Caln1
547	0	1.54723166975344	979	281	0	7a-D2 SPNs	Bcl11b
548	0	1.53828437243791	972	0.31	0	7a-D2 SPNs	Tmem158
549	0	1.49905190093024	791	18	0	7a-D2 SPNs	Adora2a
550	0	1.49787028993618	904	311	0	7a-D2 SPNs	Pde10a
551	0	1.48245384493387	889	205	0	7a-D2 SPNs	Rgs2
552	0	1.45369393686555	986	617	0	7a-D2 SPNs	Atp2b1
553	0	1.42010277486244	757	0.06	0	7a-D2 SPNs	Rxrg
554	0	1.36631896186275	988	619	0	7a-D2 SPNs	Ppp3ca
555	0	1.36521323698629	961	401	0	7a-D2 SPNs	Pcp4
556	0	1.36329068533117	477	26	0	7a-D2 SPNs	Nts
557	0	1.68172183346076	886	461	0	20-Mitotic Ccnd2	Ccnd2
558	0	1.32619807321698	0.93	0.62	0	20-Mitotic Ccnd2	Hmgn2
559	0	1.25545313974263	0.59	97	0	20-Mitotic Ccnd2	2810417H13Rik
560	0	1.11365497488924	559	121	0	20-Mitotic Ccnd2	Ascl1
561	0	1.10646823890181	656	115	0	20-Mitotic Ccnd2	Mcm6
562	0	1.09445460184513	984	904	0	20-Mitotic Ccnd2	H2afz
563	0	1.05639609064537	546	91	0	20-Mitotic Ccnd2	Rrm2
564	0	1.05505470666244	843	499	0	20-Mitotic Ccnd2	Nasp
565	0	1.04922827698861	933	685	0	20-Mitotic Ccnd2	H2afv
566	0	1.04007200427153	721	286	0	20-Mitotic Ccnd2	Hes6
567	0	1.03383188239576	851	384	0	20-Mitotic Ccnd2	Hmgb2
568	0	1.01331182059472	572	71	0	20-Mitotic Ccnd2	Mcm3
569	0	1.00707917114796	0.97	794	0	20-Mitotic Ccnd2	Ppp1r14b
570	0	1.00577918522823	0.93	635	0	20-Mitotic Ccnd2	Cdk4
571	0	1.00265453142682	802	344	0	20-Mitotic Ccnd2	Mdk
572	0	0.952559368067814	523	61	0	20-Mitotic Ccnd2	Hells
573	0	0.944236448963118	0.57	0.09	0	20-Mitotic Ccnd2	Cdk6
574	0	0.912216781790268	627	0.16	0	20-Mitotic Ccnd2	Cdca7
575	0	0.910464088079576	645	0.21	0	20-Mitotic Ccnd2	Lima1
576	3.56736266444918e-258	0.930908166124224	718	368	7.50965514493197e-254	20-Mitotic Ccnd2	Dut
577	0	1.77998687241543	893	178	0	12b-Astro OB Ntrk2	Sfrp1
578	0	1.57048396453044	925	288	0	12b-Astro OB Ntrk2	Nkain4
579	0	1.42391823939359	902	245	0	12b-Astro OB Ntrk2	Id4
580	0	1.35999931425772	793	91	0	12b-Astro OB Ntrk2	Naaa
581	0	1.24255789437828	778	112	0	12b-Astro OB Ntrk2	Entpd2
582	4.85716726161753e-305	1.76154495301019	996	404	1.02248228024311e-300	12b-Astro OB Ntrk2	Plpp3
583	3.28718906162601e-286	1.8574768673266	996	456	6.91986169362892e-282	12b-Astro OB Ntrk2	Slc1a3
584	4.03290977777595e-267	1.41046550224486	729	172	8.48967837319616e-263	12b-Astro OB Ntrk2	Fgfbp3
585	9.46457864387912e-265	1.58197707300094	985	535	1.99238845032299e-260	12b-Astro OB Ntrk2	Ntrk2
586	1.07192714150003e-261	1.71840999464943	951	399	2.25651382557171e-257	12b-Astro OB Ntrk2	Luzp2
587	7.00612184055741e-245	1.43050415321042	989	548	1.47485870865574e-240	12b-Astro OB Ntrk2	Prdx6
588	4.11962158980003e-242	1.22801777519917	803	219	8.67221540868803e-238	12b-Astro OB Ntrk2	Slc6a11
589	8.66088941350174e-233	1.46805182328196	1	763	1.82320383043625e-228	12b-Astro OB Ntrk2	Dbi
590	7.55466741068681e-224	1.21068106789497	929	339	1.59033303662368e-219	12b-Astro OB Ntrk2	Sox9
591	1.35357899700756e-219	1.36814312677805	968	582	2.84941914660061e-215	12b-Astro OB Ntrk2	Prnp
592	3.15557804296235e-207	1.53468480603184	987	614	6.64280733824005e-203	12b-Astro OB Ntrk2	Mt3
593	3.49260558642453e-205	1.1783777702312	951	453	7.35228401998227e-201	12b-Astro OB Ntrk2	Ddah1
594	3.04587086009442e-184	1.34988528167472	923	514	6.41186274758476e-180	12b-Astro OB Ntrk2	Ctnnbip1
595	1.93379982332381e-182	1.17495781860053	906	477	4.07084200807896e-178	12b-Astro OB Ntrk2	Arhgap5
596	9.0169147523087e-151	1.19017163205993	966	681	1.8981507245085e-146	12b-Astro OB Ntrk2	Fos
597	0	2.04692846224866	944	379	0	10a-Mitotic Hmgb2	Hmgb2
598	0	1.79180501793827	621	82	0	10a-Mitotic Hmgb2	Hist1h1b
599	0	1.72879377772811	751	82	0	10a-Mitotic Hmgb2	Top2a
600	0	1.66677207436	714	0.08	0	10a-Mitotic Hmgb2	Ube2c
601	0	1.61385595796694	724	98	0	10a-Mitotic Hmgb2	Cenpf
602	0	1.58075199977672	738	0.09	0	10a-Mitotic Hmgb2	2810417H13Rik
603	0	1.46846433181831	646	0.07	0	10a-Mitotic Hmgb2	Prc1
604	0	1.45388920685304	484	99	0	10a-Mitotic Hmgb2	Hist1h2ap
605	0	1.44720186464889	648	106	0	10a-Mitotic Hmgb2	Cks2
606	0	1.40196385155021	665	86	0	10a-Mitotic Hmgb2	Cdca8
607	0	1.36746435804963	638	65	0	10a-Mitotic Hmgb2	Mki67
608	0	1.34443771716997	582	73	0	10a-Mitotic Hmgb2	Cenpa
609	0	1.33494910697538	654	0.06	0	10a-Mitotic Hmgb2	Pbk
610	0	1.33468499875323	966	904	0	10a-Mitotic Hmgb2	H2afz
611	0	1.3260867970371	658	68	0	10a-Mitotic Hmgb2	Birc5
612	0	1.27246339002244	0.63	66	0	10a-Mitotic Hmgb2	Tpx2
613	0	1.24632915678885	601	72	0	10a-Mitotic Hmgb2	Cdk1
614	0	1.23820899086269	732	325	0	10a-Mitotic Hmgb2	H2afx
615	0	1.23405426828176	607	87	0	10a-Mitotic Hmgb2	Rrm2
616	0	1.22052457430082	665	177	0	10a-Mitotic Hmgb2	Smc2
617	0	3.11560038356777	942	0.23	0	16-Inhib Neuron OB Calb2	Calb2
618	0	2.30915611312127	915	186	0	16-Inhib Neuron OB Calb2	Nrsn1
619	0	2.11483756935405	824	38	0	16-Inhib Neuron OB Calb2	Apold1
620	0	1.99768573444838	688	21	0	16-Inhib Neuron OB Calb2	Nppa
621	0	1.95223984462538	0.89	158	0	16-Inhib Neuron OB Calb2	Zic1
622	0	1.88060785930421	926	209	0	16-Inhib Neuron OB Calb2	Nxph1
623	0	1.72832467749283	717	114	0	16-Inhib Neuron OB Calb2	Kcnip2
624	0	1.63376561319348	769	217	0	16-Inhib Neuron OB Calb2	Pvrl3
625	0	1.44467039797409	623	134	0	16-Inhib Neuron OB Calb2	Cyth1
626	0	1.28474858173104	0.95	0.61	0	16-Inhib Neuron OB Calb2	Zeb2
627	0	1.20896123008219	804	439	0	16-Inhib Neuron OB Calb2	Cdkn1b
628	0	1.07689776471017	693	255	0	16-Inhib Neuron OB Calb2	Sox5
629	0	1.06620523667376	931	538	0	16-Inhib Neuron OB Calb2	Celf4
630	0	1.05047973762248	702	178	0	16-Inhib Neuron OB Calb2	Sp8
631	0	1.0263090233355	698	222	0	16-Inhib Neuron OB Calb2	Pcbp3
632	0	0.990496601404348	489	152	0	16-Inhib Neuron OB Calb2	Fam124a
633	0	0.987965326212433	587	184	0	16-Inhib Neuron OB Calb2	Igsf21
634	0	0.975895847117784	493	104	0	16-Inhib Neuron OB Calb2	Slco3a1
635	4.33175462531838e-290	1.28755177346997	802	474	9.11877666175772e-286	16-Inhib Neuron OB Calb2	Serpine2
636	8.41373849513249e-284	1.27837637514724	847	619	1.77117609061034e-279	16-Inhib Neuron OB Calb2	Atp2b1
637	0	2.51055418371918	999	385	0	10b-Mitotic Inhib Dlx5	Hmgb2
638	0	2.28610424058031	847	86	0	10b-Mitotic Inhib Dlx5	Ube2c
639	0	2.17252455955285	0.89	89	0	10b-Mitotic Inhib Dlx5	Top2a
640	0	2.16610776552876	636	88	0	10b-Mitotic Inhib Dlx5	Hist1h1b
641	0	2.16077942396647	868	104	0	10b-Mitotic Inhib Dlx5	Cenpf
642	0	2.11854596723735	903	96	0	10b-Mitotic Inhib Dlx5	2810417H13Rik
643	0	1.87666637628388	767	76	0	10b-Mitotic Inhib Dlx5	Cenpa
644	0	1.85657206801561	978	462	0	10b-Mitotic Inhib Dlx5	Ccnd2
645	0	1.85606046544536	999	904	0	10b-Mitotic Inhib Dlx5	H2afz
646	0	1.84506706252459	987	621	0	10b-Mitotic Inhib Dlx5	Hmgn2
647	0	1.83852580717856	925	72	0	10b-Mitotic Inhib Dlx5	Birc5
648	0	1.79404021568862	825	74	0	10b-Mitotic Inhib Dlx5	Prc1
649	0	1.79319082685246	859	69	0	10b-Mitotic Inhib Dlx5	Mki67
650	0	1.75766333599631	995	686	0	10b-Mitotic Inhib Dlx5	H2afv
651	0	1.7400570118321	821	0.11	0	10b-Mitotic Inhib Dlx5	Cks2
652	0	1.73607978715146	0.91	89	0	10b-Mitotic Inhib Dlx5	Cdca8
653	0	1.68506571127792	768	91	0	10b-Mitotic Inhib Dlx5	Rrm2
654	0	1.67249263803453	524	103	0	10b-Mitotic Inhib Dlx5	Hist1h2ap
655	0	1.65215183659277	884	183	0	10b-Mitotic Inhib Dlx5	Smc4
656	0	1.63636939190967	876	328	0	10b-Mitotic Inhib Dlx5	H2afx
657	0	3.6508291428562	944	17	0	23-Vascular Cldn5	Cldn5
658	0	3.07164196276481	355	25	0	23-Vascular Cldn5	Hba-a1
659	0	2.80384097203148	883	59	0	23-Vascular Cldn5	Igfbp7
660	0	2.64342515138906	858	9	0	23-Vascular Cldn5	Ctla2a
661	0	2.61429444402592	298	15	0	23-Vascular Cldn5	Hbb-bt
662	0	2.55990692624436	893	111	0	23-Vascular Cldn5	Itm2a
663	0	2.55369880692256	329	16	0	23-Vascular Cldn5	Hba-a2
664	0	2.52958291837729	996	847	0	23-Vascular Cldn5	Bsg
665	0	2.37304196044246	792	12	0	23-Vascular Cldn5	Pglyrp1
666	0	2.30858590780122	796	94	0	23-Vascular Cldn5	Slc16a1
667	0	2.16242836449394	817	46	0	23-Vascular Cldn5	Vwa1
668	0	2.15425722985188	879	173	0	23-Vascular Cldn5	Klf2
669	0	2.13597914247665	857	198	0	23-Vascular Cldn5	Ramp2
670	0	2.13032860084131	777	6	0	23-Vascular Cldn5	Flt1
671	0	2.0031525610833	959	319	0	23-Vascular Cldn5	Sparc
672	0	1.97290569527867	0.7	14	0	23-Vascular Cldn5	Car4
673	0	1.93429738353479	771	148	0	23-Vascular Cldn5	Tfrc
674	0	1.89056479223682	736	0.01	0	23-Vascular Cldn5	Esam
675	0	1.87915665417727	503	39	0	23-Vascular Cldn5	Rgs5
676	4.77833580122282e-305	3.67858153328045	423	74	1.00588746951542e-300	23-Vascular Cldn5	Hbb-bs
677	0	3.27054810201201	983	54	0	18a-Cajal-Retzius Ndnf	Ndnf
678	0	3.03509238617116	968	78	0	18a-Cajal-Retzius Ndnf	Reln
679	0	2.3581840078708	0.97	365	0	18a-Cajal-Retzius Ndnf	Snhg11
680	0	2.33097599327593	843	43	0	18a-Cajal-Retzius Ndnf	Cxcl12
681	0	2.08520427986029	898	22	0	18a-Cajal-Retzius Ndnf	Nhlh2
682	0	1.97363711139921	912	117	0	18a-Cajal-Retzius Ndnf	Cacna2d2
683	0	1.94022675555642	918	107	0	18a-Cajal-Retzius Ndnf	Nrn1
684	0	1.73046576026305	923	328	0	18a-Cajal-Retzius Ndnf	Diablo
685	0	1.57086693086966	778	38	0	18a-Cajal-Retzius Ndnf	Nppc
686	0	1.54892216156304	878	123	0	18a-Cajal-Retzius Ndnf	Nr2f2
687	0	1.54460442540742	825	9	0	18a-Cajal-Retzius Ndnf	Lhx1os
688	0	1.49332466196495	717	58	0	18a-Cajal-Retzius Ndnf	Pnoc
689	0	1.46608415311116	776	9	0	18a-Cajal-Retzius Ndnf	Lhx1
690	0	1.46281324265976	874	217	0	18a-Cajal-Retzius Ndnf	Cacna2d1
691	0	1.42989298691645	868	402	0	18a-Cajal-Retzius Ndnf	Ramp1
692	0	1.42889532504082	0.82	82	0	18a-Cajal-Retzius Ndnf	Clstn2
693	0	1.39684502818311	807	63	0	18a-Cajal-Retzius Ndnf	Slc17a6
694	0	1.37743648853951	908	336	0	18a-Cajal-Retzius Ndnf	Cd200
695	0	1.35415886289148	854	123	0	18a-Cajal-Retzius Ndnf	Tmem163
696	0	1.32128342427141	706	64	0	18a-Cajal-Retzius Ndnf	Angpt1
697	0	6.1788358389078	999	557	0	15-Choroid Plexus Ttr	Ttr
698	0	3.42902199990049	978	0.21	0	15-Choroid Plexus Ttr	Enpp2
699	0	3.19833698601784	989	68	0	15-Choroid Plexus Ttr	1500015O10Rik
700	0	2.93022705291397	964	33	0	15-Choroid Plexus Ttr	Sostdc1
701	0	2.70541930193969	0.97	16	0	15-Choroid Plexus Ttr	Folr1
702	0	2.42573108538241	953	24	0	15-Choroid Plexus Ttr	Calml4
703	0	2.32465936204519	957	148	0	15-Choroid Plexus Ttr	Fxyd1
704	0	2.32459842018284	987	335	0	15-Choroid Plexus Ttr	Igfbp2
705	0	1.93037680850129	0.83	23	0	15-Choroid Plexus Ttr	Igf2
706	0	1.82889454442376	991	845	0	15-Choroid Plexus Ttr	Bsg
707	0	1.82812740640933	988	389	0	15-Choroid Plexus Ttr	Chchd10
708	0	1.80396401851819	848	0.01	0	15-Choroid Plexus Ttr	Kcnj13
709	0	1.7488625123514	936	201	0	15-Choroid Plexus Ttr	Rbp1
710	0	1.61564241899632	825	13	0	15-Choroid Plexus Ttr	Lbp
711	0	1.60681148009673	0.89	0.09	0	15-Choroid Plexus Ttr	Spint2
712	0	1.52322552168249	823	7	0	15-Choroid Plexus Ttr	Krt18
713	0	1.49348826509849	878	129	0	15-Choroid Plexus Ttr	Cryab
714	0	1.46381319720534	845	28	0	15-Choroid Plexus Ttr	Msx1
715	0	1.45707833266461	769	0.05	0	15-Choroid Plexus Ttr	Bst2
716	0	1.45695962762799	788	9	0	15-Choroid Plexus Ttr	Wfdc2
717	0	3.28268404258366	549	8	0	19a-CGE VIP IN	Vip
718	0	2.33264872136499	0.89	178	0	19a-CGE VIP IN	Cnr1
719	0	2.09679531732297	356	26	0	19a-CGE VIP IN	Tac2
720	0	1.66245158325193	462	5	0	19a-CGE VIP IN	Crh
721	0	1.35102069426299	646	46	0	19a-CGE VIP IN	Igf1
722	0	1.31561818176723	874	288	0	19a-CGE VIP IN	Chl1
723	0	1.31082709028845	695	78	0	19a-CGE VIP IN	Npas1
724	0	1.19218891030812	535	0.05	0	19a-CGE VIP IN	Cbln2
725	0	1.15090035715113	0.72	0.12	0	19a-CGE VIP IN	Prox1
726	0	1.09146434054238	589	67	0	19a-CGE VIP IN	Pnoc
727	6.73286724160146e-308	1.10278773342299	739	232	1.41733588302952e-303	19a-CGE VIP IN	Akap7
728	4.44067233514947e-295	1.08131139466614	895	388	9.34805933272316e-291	19a-CGE VIP IN	Rac3
729	5.25424459746592e-294	1.43006484665528	823	328	1.10607103021255e-289	19a-CGE VIP IN	Ap1s2
730	3.97065491106352e-287	1.17016182015312	745	233	8.35862565327981e-283	19a-CGE VIP IN	Vsnl1
731	1.12835103338176e-277	1.09422219900072	852	359	2.37529176037193e-273	19a-CGE VIP IN	Arl4c
732	7.81948224666242e-269	1.24169624484836	985	724	1.64607920774491e-264	19a-CGE VIP IN	Meg3
733	7.75019376553707e-253	1.09165965935255	942	614	1.63149328958321e-248	19a-CGE VIP IN	Fxyd6
734	1.49999824656924e-252	1.208413328581	822	309	3.1576463088529e-248	19a-CGE VIP IN	Synpr
735	2.15053702146103e-188	1.64918970307526	477	129	4.52709548387761e-184	19a-CGE VIP IN	Cck
736	1.81233531041904e-164	2.14629392393277	608	257	3.81514706196311e-160	19a-CGE VIP IN	Cxcl14
737	0	1.53221779173833	975	248	0	24-OPC Lhfpl3	Lhfpl3
738	0	1.52422499936401	948	165	0	24-OPC Lhfpl3	Pdgfra
739	0	1.49376849080078	986	342	0	24-OPC Lhfpl3	Olig1
740	0	1.37425029366707	958	217	0	24-OPC Lhfpl3	C1ql1
741	0	1.18030264691451	895	255	0	24-OPC Lhfpl3	Ccnd1
742	0	1.12617588441098	949	424	0	24-OPC Lhfpl3	Cntn1
743	0	1.12252905311206	931	246	0	24-OPC Lhfpl3	Olig2
744	0	1.10486539611741	872	147	0	24-OPC Lhfpl3	Matn4
745	0	1.08588756997527	895	283	0	24-OPC Lhfpl3	Cdo1
746	0	1.08511441236685	897	324	0	24-OPC Lhfpl3	Epn2
747	0	1.07654490630373	821	0.12	0	24-OPC Lhfpl3	Cspg4
748	0	1.03317220702907	848	145	0	24-OPC Lhfpl3	Sox10
749	0	1.01812854973995	789	117	0	24-OPC Lhfpl3	Mcm6
750	0	1.01146914739328	942	0.3	0	24-OPC Lhfpl3	Scrg1
751	0	0.995522721595675	855	249	0	24-OPC Lhfpl3	Ostf1
752	0	0.966611059908287	742	72	0	24-OPC Lhfpl3	Mcm3
753	0	0.914105754646426	826	154	0	24-OPC Lhfpl3	Pllp
754	4.81945842778557e-295	1.00652059747906	951	516	1.01454419363314e-290	24-OPC Lhfpl3	Tpm1
755	1.38941486892282e-277	1.0295626760301	991	685	2.92485724056942e-273	24-OPC Lhfpl3	Cspg5
756	8.83113258884381e-259	0.939703890278545	883	351	1.85904172127751e-254	24-OPC Lhfpl3	S100a13
757	0	1.22870664288196	0.57	68	0	19b-CGE Neurogliaform IN	Pnoc
758	0	0.949591149911201	429	26	0	19b-CGE Neurogliaform IN	Neb
759	0	0.889501914730676	601	113	0	19b-CGE Neurogliaform IN	Maf
760	1.58363708969133e-295	1.08345671055257	757	201	3.33371443750921e-291	19b-CGE Neurogliaform IN	Erbb4
761	5.14286629505506e-295	1.05098452187215	571	114	1.08262478377204e-290	19b-CGE Neurogliaform IN	2900055J20Rik
762	1.08146675965835e-250	1.10686710583791	997	827	2.27659567575679e-246	19b-CGE Neurogliaform IN	Tcf4
763	2.15337130698203e-250	1.15890487517001	977	665	4.53306193832787e-246	19b-CGE Neurogliaform IN	Nfix
764	1.13521401559238e-218	1.01306179735086	967	658	2.38973902422352e-214	19b-CGE Neurogliaform IN	Mapt
765	1.14483755589328e-191	0.931781421261991	0.99	615	2.40999753891094e-187	19b-CGE Neurogliaform IN	Stmn2
766	7.41123638519994e-189	0.901411859211439	501	128	1.56013937144844e-184	19b-CGE Neurogliaform IN	Mpped1
767	5.16558977309356e-181	0.88665945323032	857	383	1.08740830313392e-176	19b-CGE Neurogliaform IN	Kif5c
768	1.31224501207969e-179	0.955144840591962	788	361	2.76240697492895e-175	19b-CGE Neurogliaform IN	Arl4c
769	2.51168927935627e-176	1.21706745712679	504	129	5.28735710197289e-172	19b-CGE Neurogliaform IN	Cck
770	9.59062887354061e-174	1.24302241772934	578	182	2.01892328416903e-169	19b-CGE Neurogliaform IN	Cnr1
771	3.74164161891247e-169	1.06769422955488	639	237	7.87652977197263e-165	19b-CGE Neurogliaform IN	Fgf13
772	1.58800570161481e-158	1.30722493463134	422	106	3.34291080246933e-154	19b-CGE Neurogliaform IN	Hapln1
773	1.39435279442732e-153	0.960147614698537	749	373	2.93525206754894e-149	19b-CGE Neurogliaform IN	Dner
774	1.4288112731876e-135	0.949811122265206	665	291	3.00779061118721e-131	19b-CGE Neurogliaform IN	Chl1
775	1.14410388303392e-120	1.350830560625	844	678	2.4084530841747e-116	19b-CGE Neurogliaform IN	Tsc22d1
776	1.35225120952074e-107	1.13444833414954	259	56	2.84662402116211e-103	19b-CGE Neurogliaform IN	Npy
777	0	3.91133828804756	985	55	0	38-OEC Prss56	Npy
778	0	2.96306726912731	776	27	0	38-OEC Prss56	Apod
779	0	2.38523586512994	842	0.05	0	38-OEC Prss56	Igf1
780	0	2.35645375189918	867	28	0	38-OEC Prss56	Vtn
781	0	2.19359369253107	0.74	12	0	38-OEC Prss56	Prss56
782	0	2.04786817111433	867	0.02	0	38-OEC Prss56	Frzb
783	0	1.59478673818912	714	1	0	38-OEC Prss56	Foxd3
784	2.07196398816787e-261	2.65999441929909	985	176	4.36169139149218e-257	38-OEC Prss56	Plp1
785	1.89439098180653e-258	1.63793608252283	878	127	3.98788245580092e-254	38-OEC Prss56	Pla2g16
786	2.16457071380902e-240	2.38269347324939	918	161	4.55663780963938e-236	38-OEC Prss56	Kctd12
787	8.72421009307749e-195	2.03652133201446	954	205	1.83653346669374e-190	38-OEC Prss56	Sepp1
788	7.22845717788131e-192	1.65665613124143	852	154	1.52166252051579e-187	38-OEC Prss56	Matn4
789	3.54635008880528e-176	1.81560205756189	781	143	7.46542157194399e-172	38-OEC Prss56	Mgst1
790	1.55454042070797e-170	1.61291442923408	908	217	3.27246303963234e-166	38-OEC Prss56	Cmtm5
791	6.57190603174227e-161	1.95561941238376	918	253	1.38345193874207e-156	38-OEC Prss56	Sash1
792	2.66180156750929e-143	1.52139121622948	724	147	5.6033584797638e-139	38-OEC Prss56	Cpne8
793	2.6993171102382e-136	1.59348434569023	719	153	5.68233244876243e-132	38-OEC Prss56	Lhfp
794	1.93569674818443e-123	2.37752762343287	1	0.59	4.07483522460305e-119	38-OEC Prss56	Fabp7
795	5.20574420619123e-123	2.4297514144695	1	0.72	1.09586121284532e-118	38-OEC Prss56	Ptn
796	2.43568784678067e-92	1.53442640753425	1	689	5.12736648625798e-88	38-OEC Prss56	Apoe
797	0	2.03377520497774	933	87	0	27-Mitotic Ube2c	Ube2c
798	0	1.99010982398624	567	91	0	27-Mitotic Ube2c	Hist1h1b
799	0	1.98996712235975	873	91	0	27-Mitotic Ube2c	Top2a
800	0	1.96486003352161	0.92	105	0	27-Mitotic Ube2c	Cenpf
801	0	1.89092833342829	595	104	0	27-Mitotic Ube2c	Hist1h2ap
802	0	1.82219488339916	906	71	0	27-Mitotic Ube2c	Mki67
803	0	1.77680402175453	853	76	0	27-Mitotic Ube2c	Prc1
804	0	1.76649203572481	988	386	0	27-Mitotic Ube2c	Hmgb2
805	0	1.75107963448732	847	78	0	27-Mitotic Ube2c	Cenpa
806	0	1.7389856493097	946	74	0	27-Mitotic Ube2c	Birc5
807	0	1.61464413401556	894	98	0	27-Mitotic Ube2c	2810417H13Rik
808	0	1.60735860449831	897	71	0	27-Mitotic Ube2c	Tpx2
809	0	1.57011654706879	924	91	0	27-Mitotic Ube2c	Cdca8
810	0	1.56689404580454	0.89	111	0	27-Mitotic Ube2c	Cks2
811	0	1.55998919226555	858	77	0	27-Mitotic Ube2c	Cdk1
812	0	1.52951375287534	923	66	0	27-Mitotic Ube2c	Pbk
813	0	1.52145459745901	808	54	0	27-Mitotic Ube2c	Nusap1
814	0	1.5141039379747	965	166	0	27-Mitotic Ube2c	Pdgfra
815	0	1.48655717263208	806	46	0	27-Mitotic Ube2c	Ccnb1
816	0	1.44020685142619	865	56	0	27-Mitotic Ube2c	Cdca3
817	3.4609263252918e-277	1.24682197511978	0.79	115	7.28559600737177e-273	35-MGE IN Maf	Maf
818	4.95143951398095e-239	1.41719861669342	0.76	0.13	1.04232753208813e-234	35-MGE IN Maf	Mafb
819	4.29820550549661e-230	2.46556199343088	365	29	9.04815240962092e-226	35-MGE IN Maf	Sst
820	1.82448098182096e-210	1.41826997271099	926	223	3.84071491483131e-206	35-MGE IN Maf	Nxph1
821	2.39197228941408e-182	1.4515903215698	941	291	5.03534086644559e-178	35-MGE IN Maf	Chl1
822	2.40043666385629e-171	1.36590651132768	0.9	278	5.05315922108388e-167	35-MGE IN Maf	Elavl2
823	2.05569869830693e-168	1.52436417782867	963	348	4.32745132980592e-164	35-MGE IN Maf	Syt1
824	6.87332716130996e-151	1.35186699149387	539	0.09	1.44690410072736e-146	35-MGE IN Maf	Calb1
825	3.35055359010079e-150	1.26603622244213	0.9	291	7.05325036252118e-146	35-MGE IN Maf	Gria1
826	5.05627806596094e-148	1.19368782841052	0.72	167	1.06439709566544e-143	35-MGE IN Maf	Adcy1
827	1.57232344494043e-147	1.43018761108242	963	376	3.30989808394409e-143	35-MGE IN Maf	Snhg11
828	3.28657595783742e-133	1.27243469415401	993	0.66	6.91857104884356e-129	35-MGE IN Maf	Mapt
829	2.3858022197423e-132	1.14298691735684	952	385	5.02235225277952e-128	35-MGE IN Maf	Kif5c
830	2.47578801238232e-127	1.15874109097102	0.93	391	5.21178134486602e-123	35-MGE IN Maf	Rac3
831	2.55524613343977e-122	1.13747836996693	727	204	5.37904863550405e-118	35-MGE IN Maf	Erbb4
832	2.58954278348635e-120	1.54288582135939	915	425	5.45124651351712e-116	35-MGE IN Maf	Mef2c
833	6.26058968398606e-114	1.16433496165368	993	699	1.31791673437591e-109	35-MGE IN Maf	Atp1b1
834	3.01615479606788e-113	2.27971546739289	373	57	6.34930746120249e-109	35-MGE IN Maf	Npy
835	1.30385385094624e-103	1.19178428257774	978	726	2.74474274162693e-99	35-MGE IN Maf	Meg3
836	3.72945987147738e-97	1.49957910698198	609	181	7.85088597544704e-93	35-MGE IN Maf	Thsd7a
837	0	1.63389341903398	1	478	0	28-Astro Slc1a2	Slc1a2
838	0	1.48038224627878	1	403	0	28-Astro Slc1a2	Plpp3
839	0	1.43521301243356	998	388	0	28-Astro Slc1a2	Atp1a2
840	0	1.42179415636563	1	313	0	28-Astro Slc1a2	Mfge8
841	0	1.41732796630585	1	328	0	28-Astro Slc1a2	Aldoc
842	0	1.40311130992036	988	314	0	28-Astro Slc1a2	Hes5
843	0	1.35992283086899	977	333	0	28-Astro Slc1a2	Slc4a4
844	0	1.32431775753205	988	261	0	28-Astro Slc1a2	Pla2g7
845	0	1.30008208905616	959	211	0	28-Astro Slc1a2	Aqp4
846	0	1.2740345658971	836	204	0	28-Astro Slc1a2	Cyr61
847	5.5382481175687e-302	1.43197283538782	1	455	1.16585661122939e-297	28-Astro Slc1a2	Slc1a3
848	6.97726924971247e-290	1.27090783318346	998	477	1.46878494975697e-285	28-Astro Slc1a2	Ndrg2
849	2.36399772718337e-265	1.24308131163851	998	497	4.97645161549372e-261	28-Astro Slc1a2	Glul
850	5.25739975264804e-263	1.31978126010709	998	614	1.10673522192994e-258	28-Astro Slc1a2	Mt3
851	7.86041712736866e-257	1.32162977087952	1	719	1.65469640948238e-252	28-Astro Slc1a2	Ptn
852	3.50746240738158e-247	1.24694561370786	1	755	7.38355911377897e-243	28-Astro Slc1a2	Cpe
853	5.01370652355371e-244	1.35766766387897	1	604	1.05543536027329e-239	28-Astro Slc1a2	Ptprz1
854	5.13873192731115e-244	1.35658395508265	1	687	1.08175445801827e-239	28-Astro Slc1a2	Apoe
855	1.58173002757017e-237	1.3281271524536	991	0.47	3.32969988103797e-233	28-Astro Slc1a2	Sparcl1
856	3.20517894004546e-232	1.23318699590732	1	897	6.74722218668969e-228	28-Astro Slc1a2	Cst3
857	0	1.18951245559046	482	12	0	13b-Excit Neuron Slc17a7	A230065H16Rik
858	0	1.10372410941638	447	15	0	13b-Excit Neuron Slc17a7	Cdhr1
859	0	1.05184002824188	547	25	0	13b-Excit Neuron Slc17a7	Eomes
860	6.93411768801058e-292	1.13554858538971	623	92	1.45970111450311e-287	13b-Excit Neuron Slc17a7	Ntng1
861	5.58467783809818e-291	1.1729638115168	504	59	1.17563053169805e-286	13b-Excit Neuron Slc17a7	Slc17a7
862	1.16143905716188e-286	1.2608616576397	726	133	2.44494535923147e-282	13b-Excit Neuron Slc17a7	Rab3b
863	2.31212263072726e-286	2.25389367508264	775	154	4.86724934994396e-282	13b-Excit Neuron Slc17a7	Nefl
864	5.05912616374991e-263	1.49412295000843	927	0.26	1.06499664873099e-258	13b-Excit Neuron Slc17a7	Sncb
865	1.49601015140279e-209	1.28556130295202	851	244	3.14925096971801e-205	13b-Excit Neuron Slc17a7	Fxyd7
866	4.74519802588011e-206	1.93749894843838	545	99	9.98911636428022e-202	13b-Excit Neuron Slc17a7	Nefm
867	2.99281895803386e-195	1.11530574290545	848	266	6.30018318855707e-191	13b-Excit Neuron Slc17a7	Syp
868	2.06623617568264e-194	1.47424196280292	832	243	4.34963377342953e-190	13b-Excit Neuron Slc17a7	Calb2
869	1.68717412588644e-159	1.32679770047375	932	0.49	3.55167025240354e-155	13b-Excit Neuron Slc17a7	Olfm1
870	1.51742209332932e-149	1.17105505218649	951	579	3.19432524866756e-145	13b-Excit Neuron Slc17a7	Uchl1
871	4.92416486826272e-146	1.2399048869926	0.93	375	1.03658594641798e-141	13b-Excit Neuron Slc17a7	Snhg11
872	3.8668453066472e-116	1.85473572814541	0.84	0.41	8.14009605502303e-112	13b-Excit Neuron Slc17a7	Pcp4
873	1.26493619981572e-93	1.06295607082016	0.48	131	2.66281719423206e-89	13b-Excit Neuron Slc17a7	Cck
874	4.37675612590172e-75	1.9282675122661	192	0.03	9.21350932063571e-71	13b-Excit Neuron Slc17a7	Sst
875	4.8411404894404e-63	1.357649652899	751	466	1.0191084844321e-58	13b-Excit Neuron Slc17a7	Camk2n1
876	2.52303946945746e-18	1.56732706064383	157	57	5.31125038715491e-14	13b-Excit Neuron Slc17a7	Npy
877	0	1.30751898984293	327	28	0	Unknown	Vtn
878	0	0.897248558655468	192	0.01	0	Unknown	Col3a1
879	2.55484944990188e-209	1.13752228384666	208	18	5.37821357698845e-205	Unknown	Col1a1
880	2.17926455122241e-190	0.834133685291608	311	41	4.58756980677829e-186	Unknown	Igf2
881	8.74463475611867e-169	1.04707366543139	188	18	1.84083306251054e-164	Unknown	Dcn
882	9.93408232790042e-91	1.08206418426503	234	46	2.09122367084632e-86	Unknown	Col1a2
883	1.83140563623491e-87	1.35657486307264	0.22	42	3.85529200483811e-83	Unknown	Rgs5
884	3.24721678378232e-82	0.731019550984115	261	59	6.83571605154016e-78	Unknown	Cxcl12
885	2.3914753587431e-76	0.825655176478802	162	27	5.03429477769011e-72	Unknown	Cldn5
886	5.10088695599774e-73	0.947883284202192	263	67	1.07378771310708e-68	Unknown	Igfbp7
887	5.48544936515593e-72	0.755183591808022	361	118	1.15474194585898e-67	Unknown	Itm2a
888	9.34816968627979e-69	0.77105379279718	265	71	1.96788320065876e-64	Unknown	Col4a2
889	1.49902360090714e-60	1.09112345678548	305	99	3.15559458226961e-56	Unknown	Col4a1
890	6.12742682486241e-52	0.71877121802106	0.14	28	1.28988462090179e-47	Unknown	Cxcl1
891	1.14186376017027e-43	0.687338003789687	571	324	2.40373740153443e-39	Unknown	Sparc
892	3.92391502172147e-43	0.685089565063339	359	147	8.26023351222587e-39	Unknown	Cdkn1c
893	1.0150824018952e-39	0.701568145490168	449	218	2.13684996422959e-35	Unknown	Rbp1
894	1.34173788971626e-37	0.792631940019232	269	103	2.82449243164169e-33	Unknown	Lgals1
895	1.90327522357258e-36	0.688848875188682	196	62	4.00658467314263e-32	Unknown	Myl9
896	3.21503068413821e-11	1.08025682564163	192	103	6.76796109317935e-07	Unknown	Ptgds
897	0	2.2081958942953	932	62	0	25-Astro Agt	Agt
898	0	2.1850187126109	985	215	0	25-Astro Agt	Slc6a11
899	0	2.00196568718945	989	332	0	25-Astro Agt	Slc4a4
900	0	1.92022998809002	988	0.21	0	25-Astro Agt	Aqp4
901	0	1.89698498459057	948	0.47	0	25-Astro Agt	Sparcl1
902	0	1.87522286269402	998	387	0	25-Astro Agt	Atp1a2
903	0	1.79174884226429	1	687	0	25-Astro Agt	Apoe
904	0	1.71764950703484	994	402	0	25-Astro Agt	Plpp3
905	0	1.71742513741394	998	379	0	25-Astro Agt	Ednrb
906	0	1.57241022096436	995	477	0	25-Astro Agt	Ndrg2
907	0	1.56585899882293	976	222	0	25-Astro Agt	Gja1
908	0	1.56143221315335	948	0.32	0	25-Astro Agt	Sparc
909	0	1.5408076027013	1	604	0	25-Astro Agt	Ptprz1
910	0	1.51324436986624	973	0.49	0	25-Astro Agt	Mt1
911	0	1.4993940265918	913	261	0	25-Astro Agt	Pla2g7
912	0	1.49924517445225	967	352	0	25-Astro Agt	Atp1b2
913	0	1.49546367050124	929	0.18	0	25-Astro Agt	Slc7a10
914	0	1.49146304209727	968	411	0	25-Astro Agt	Clu
915	0	1.45773318360376	991	447	0	25-Astro Agt	Ttyh1
916	3.63255773397037e-293	1.56888144645471	891	314	7.64689728578102e-289	25-Astro Agt	Hes5
917	0	0.986313810373875	792	276	0	22-Mixed Nefl	Nrgn
918	9.63792548319732e-275	0.989909806005738	543	152	2.02887969346787e-270	22-Mixed Nefl	Nefl
919	8.0326337533023e-251	0.777769688464687	1	993	1.69094973140767e-246	22-Mixed Nefl	Actb
920	4.31747597642725e-202	0.748906085127154	454	128	9.08871867797701e-198	22-Mixed Nefl	Cck
921	2.02636686399632e-179	0.648694096433242	641	258	4.26570488539865e-175	22-Mixed Nefl	Sncb
922	4.47104450422087e-168	0.77959151354424	923	757	9.41199578583536e-164	22-Mixed Nefl	Gapdh
923	6.90211131172129e-162	0.725703669407492	349	98	1.45296345223045e-157	22-Mixed Nefl	Nefm
924	2.97219826010045e-160	0.694826459682456	921	763	6.25677455733745e-156	22-Mixed Nefl	Ywhaz
925	1.87768206828101e-157	0.62117145539894	599	242	3.95270852193836e-153	22-Mixed Nefl	Fxyd7
926	3.00679710284801e-157	0.605722846027853	582	233	6.32960858120535e-153	22-Mixed Nefl	Vsnl1
927	2.53993794473375e-146	0.661342087096602	905	725	5.34682336745901e-142	22-Mixed Nefl	Dpysl2
928	5.36911010539693e-138	0.824408929991261	634	344	1.13025136828711e-133	22-Mixed Nefl	Clasp2
929	1.61130584130301e-127	0.646155656223251	0.61	288	3.39195992652696e-123	22-Mixed Nefl	Spry2
930	4.82663668434656e-124	0.649963787696467	538	248	1.01605528842179e-119	22-Mixed Nefl	Abhd2
931	7.58861748091024e-103	0.739916054366386	208	53	1.59747986590641e-98	22-Mixed Nefl	Mag
932	9.3764992234746e-97	0.747337921034007	414	175	1.97384685153364e-92	22-Mixed Nefl	Plp1
933	1.36001147116707e-82	0.758188509673144	454	221	2.86296014795381e-78	22-Mixed Nefl	Mbp
934	0	3.39142272697674	655	8	0	37a-Vascular Rgs5	Mgp
935	0	3.06246281457365	645	0.03	0	37a-Vascular Rgs5	Vtn
936	0	2.48659269430419	491	7	0	37a-Vascular Rgs5	Higd1b
937	0	2.21409951672124	564	16	0	37a-Vascular Rgs5	Ndufa4l2
938	0	2.16961025164432	509	19	0	37a-Vascular Rgs5	Col1a1
939	0	2.02614843183367	464	4	0	37a-Vascular Rgs5	Kcnj8
940	4.95836153531802e-289	2.19583907060202	764	47	1.0437846867998e-284	37a-Vascular Rgs5	Col1a2
941	2.69823657475721e-249	2.23019403391814	791	59	5.6800578135214e-245	37a-Vascular Rgs5	Gng11
942	3.22153386537467e-246	2.96695382485702	836	67	6.78165094000022e-242	37a-Vascular Rgs5	Igfbp7
943	3.42355761315508e-228	4.01050555922188	645	43	7.20693113145277e-224	37a-Vascular Rgs5	Rgs5
944	5.83302514946278e-174	2.3695069271103	727	71	1.22791012421341e-169	37a-Vascular Rgs5	Col4a2
945	1.96077334147929e-169	2.53095449180485	673	62	4.12762396114806e-165	37a-Vascular Rgs5	Myl9
946	1.84594018679036e-160	2.08529524844014	573	47	3.88588868721239e-156	37a-Vascular Rgs5	Pdgfrb
947	4.27969348371812e-154	1.99598165085999	809	0.1	9.00918275257502e-150	37a-Vascular Rgs5	Ifitm3
948	5.2057955398715e-148	2.12861880874783	355	19	1.09587201909835e-143	37a-Vascular Rgs5	Dcn
949	1.71781494413521e-136	2.75472285821744	755	0.1	3.61617223889903e-132	37a-Vascular Rgs5	Col4a1
950	9.62257826798731e-76	2.59670237524207	0.9	291	2.02564895119401e-71	37a-Vascular Rgs5	Cald1
951	4.02925452212018e-73	2.41138288147184	155	7	8.48198369451519e-69	37a-Vascular Rgs5	Acta2
952	4.69910720373216e-59	2.05464410582563	564	121	9.89209057457657e-55	37a-Vascular Rgs5	Sept4
953	9.626262916352e-30	2.02815528256624	209	29	2.02642460652126e-25	37a-Vascular Rgs5	Tagln
954	0	2.93898658133985	592	7	0	37b-Choroid Plexus Otx2	Acta2
955	4.5890041597452e-223	2.09262824478378	306	4	9.66031265667962e-219	37b-Choroid Plexus Otx2	Esm1
956	5.753961521769e-146	1.66540310593914	347	8	1.21126643994759e-141	37b-Choroid Plexus Otx2	Mgp
957	4.38330436426544e-110	1.86993755511365	0.49	22	9.22729401721519e-106	37b-Choroid Plexus Otx2	Col8a1
958	4.17435603189942e-92	2.05744250989674	776	68	8.78743688275148e-88	37b-Choroid Plexus Otx2	Igfbp7
959	2.00019458914553e-85	1.74101354810224	0.51	0.03	4.21060962961024e-81	37b-Choroid Plexus Otx2	Vtn
960	7.40011000367726e-62	2.24695903170823	0.51	43	1.5577971568741e-57	37b-Choroid Plexus Otx2	Rgs5
961	1.02360340583857e-54	1.52706846887547	0.51	47	2.15478752963077e-50	37b-Choroid Plexus Otx2	Col1a2
962	1.3765592802149e-51	2.25972340913372	388	29	2.89779494078038e-47	37b-Choroid Plexus Otx2	Tagln
963	3.93192319492243e-51	1.62602478518542	612	72	8.27709151763122e-47	37b-Choroid Plexus Otx2	Crip1
964	1.12474609283421e-47	1.79401961564128	551	63	2.36770300002529e-43	37b-Choroid Plexus Otx2	Myl9
965	1.82134646811088e-42	1.79926857071532	653	104	3.83411645002022e-38	37b-Choroid Plexus Otx2	Lgals1
966	1.27897115635487e-41	1.37428896472001	429	41	2.69236218124263e-37	37b-Choroid Plexus Otx2	Folr1
967	8.58631447168454e-35	1.46153332190065	551	84	1.80750505943431e-30	37b-Choroid Plexus Otx2	Eln
968	4.24702106162551e-24	1.42429695732441	0.51	0.1	8.94040403682786e-20	37b-Choroid Plexus Otx2	Col4a1
969	2.28839132066452e-23	1.71840436124629	551	131	4.81729256913088e-19	37b-Choroid Plexus Otx2	Fstl1
970	2.0243154450982e-22	1.67153253983369	857	331	4.26138644347621e-18	37b-Choroid Plexus Otx2	Vim
971	1.6392661132419e-16	3.96033732311762	449	104	3.45081909498553e-12	37b-Choroid Plexus Otx2	Ptgds
972	3.3769648689479e-10	1.39378276871666	0.49	194	7.10884874562222e-06	37b-Choroid Plexus Otx2	Hes1
973	1.69616859131018e-05	1.51623192133063	0.51	352	0.357060450156706	37b-Choroid Plexus Otx2	Mdk
974	2.31941650978889e-189	1.22977902446607	465	86	4.88260369475659e-185	7c-Inhib NP Fabp7	Ppp1r1b
975	3.26837592281122e-137	0.910013391315389	764	0.28	6.8802581551099e-133	7c-Inhib NP Fabp7	Nrgn
976	3.79582837757968e-135	1.23359158652034	372	74	7.99059831764299e-131	7c-Inhib NP Fabp7	Tac1
977	5.90405916887356e-109	1.12586448408417	795	0.41	1.24286349563957e-104	7c-Inhib NP Fabp7	Pcp4
978	2.44335766196215e-105	0.839491308918122	379	89	5.14351221419651e-101	7c-Inhib NP Fabp7	Calb1
979	2.82123223785677e-93	0.83202830576286	316	71	5.9389759839123e-89	7c-Inhib NP Fabp7	Gpr88
980	5.81110782749368e-79	0.991582728799823	702	394	1.2232963087657e-74	7c-Inhib NP Fabp7	Arpp21
981	4.98282879432986e-56	0.76838310125782	528	245	1.04893528949438e-51	7c-Inhib NP Fabp7	Fxyd7
982	2.4325769477232e-49	0.833505680771075	731	626	5.1208177326521e-45	7c-Inhib NP Fabp7	Ppp3ca
983	2.31189480676918e-48	0.721726251081777	388	156	4.86676975772981e-44	7c-Inhib NP Fabp7	Nefl
984	7.62271862920352e-47	0.805471896768617	748	624	1.60465849863363e-42	7c-Inhib NP Fabp7	Atp2b1
985	1.20930883662927e-45	0.718402178839914	341	134	2.54571603198827e-41	7c-Inhib NP Fabp7	Hpca
986	5.7855862997996e-45	0.850202091696772	528	302	1.21792377197081e-40	7c-Inhib NP Fabp7	Cplx2
987	1.04482133897756e-43	0.876361618776324	539	322	2.19945340068166e-39	7c-Inhib NP Fabp7	Tmem158
988	7.04260364060491e-39	0.720673164623375	608	0.4	1.48253849238374e-34	7c-Inhib NP Fabp7	Snap25
989	3.64583934549598e-38	0.758356504827657	641	467	7.67485640620359e-34	7c-Inhib NP Fabp7	Camk2n1
990	4.00858760016069e-35	0.758689582010161	385	192	8.43847775709827e-31	7c-Inhib NP Fabp7	Gnal
991	1.1327160682552e-32	0.712945279209477	283	119	2.38448059528402e-28	7c-Inhib NP Fabp7	Rgs9
992	2.93531741100653e-24	0.710491232980024	468	322	6.17913668190985e-20	7c-Inhib NP Fabp7	Pde10a
993	2.03283372065428e-22	0.769889264327473	392	246	4.27931826534933e-18	7c-Inhib NP Fabp7	Foxp1
994	0	3.05864318139217	958	67	0	39-Excit NP Neurod1	Neurod1
995	0	2.10761192791549	773	44	0	39-Excit NP Neurod1	Gm2694
996	0	1.89841277817483	824	48	0	39-Excit NP Neurod1	Ebf1
997	1.62810177261681e-237	1.29252440276391	529	29	3.42731704153566e-233	39-Excit NP Neurod1	Cbln1
998	3.11840865247815e-179	1.85170303890139	866	0.11	6.56456205433176e-175	39-Excit NP Neurod1	Zic2
999	2.28350903879121e-167	1.43252538221823	723	75	4.80701487755938e-163	39-Excit NP Neurod1	Neurod2
1000	3.00070133237658e-154	2.04959538399079	975	174	6.31677637478594e-150	39-Excit NP Neurod1	Zic1
1001	1.51581718996093e-150	1.20197745657818	723	85	3.19094676658675e-146	39-Excit NP Neurod1	Zic5
1002	2.72446043813892e-131	1.44783798642156	0.63	74	5.73526166832624e-127	39-Excit NP Neurod1	Cadps2
1003	9.54844925665743e-97	1.65926321504931	941	256	2.01004405301895e-92	39-Excit NP Neurod1	Zbtb18
1004	1.28203697371631e-76	1.22034088482967	0.79	198	2.6988160333702e-72	39-Excit NP Neurod1	Ppp2r2c
1005	4.00982950805009e-67	1.232816368918	756	0.2	8.44109209739624e-63	39-Excit NP Neurod1	Pax6
1006	3.62231931169913e-65	1.78070314211855	983	539	7.62534438305785e-61	39-Excit NP Neurod1	Nfia
1007	6.03516074286164e-62	1.22783673564595	773	0.22	1.2704616879798e-57	39-Excit NP Neurod1	Rbfox3
1008	7.73779626491786e-61	1.49120392766743	966	478	1.62888349172786e-56	39-Excit NP Neurod1	Nrep
1009	3.15493949810796e-60	1.31989772125533	874	339	6.64146313746706e-56	39-Excit NP Neurod1	Ppp1r14c
1010	1.11742202924618e-58	1.34051062724675	1	618	2.35228511376613e-54	39-Excit NP Neurod1	Stmn2
1011	1.12513660880897e-54	1.2879901563127	992	683	2.36852507520375e-50	39-Excit NP Neurod1	Nfib
1012	1.68198290639803e-54	1.43805630054867	1	863	3.5407422162585e-50	39-Excit NP Neurod1	Tmsb10
1013	1.62749053296621e-39	1.4928056018038	857	524	3.42603032094718e-35	39-Excit NP Neurod1	Ddah2
1014	0	3.35545134873867	867	1	0	40-Excit NP Pde6g	Pde6g
1015	0	3.181439079471	973	2	0	40-Excit NP Pde6g	Tph1
1016	0	3.11887546169326	0.8	1	0	40-Excit NP Pde6g	Spink4
1017	0	2.97206151614403	987	2	0	40-Excit NP Pde6g	Gnb3
1018	0	2.94115105778984	0.92	16	0	40-Excit NP Pde6g	Sag
1019	0	2.85739072505723	987	22	0	40-Excit NP Pde6g	Col8a1
1020	0	2.34249902299814	0.84	3	0	40-Excit NP Pde6g	Tulp1
1021	0	2.22149510290786	0.92	14	0	40-Excit NP Pde6g	Abca4
1022	0	2.06653373216296	933	6	0	40-Excit NP Pde6g	Cplx3
1023	0	2.02282151773784	0.92	13	0	40-Excit NP Pde6g	Gch1
1024	0	2.01187078220662	0.84	4	0	40-Excit NP Pde6g	Neurod4
1025	0	1.84625264519011	787	0	0	40-Excit NP Pde6g	Tac4
1026	0	1.77476939009139	853	23	0	40-Excit NP Pde6g	Rom1
1027	4.30499976952244e-289	1.86171234873644	733	29	9.06245501482169e-285	40-Excit NP Pde6g	Wfdc2
1028	5.6375122833007e-235	2.00240988967556	973	67	1.18675271075763e-230	40-Excit NP Pde6g	Rdh5
1029	6.09479979651817e-225	1.88715272093881	973	67	1.28301630516504e-220	40-Excit NP Pde6g	Neurod1
1030	8.39027897591744e-121	1.83156602986198	933	123	1.76623762722038e-116	40-Excit NP Pde6g	Plekhb1
1031	1.18395340740219e-119	1.85839447881239	933	127	2.49234031792235e-115	40-Excit NP Pde6g	Sorl1
1032	3.58937640995302e-73	2.01513264308693	987	276	7.5559962805921e-69	40-Excit NP Pde6g	Acly
1033	3.43830358348121e-67	2.53264246704429	1	0.35	7.23797287358629e-63	40-Excit NP Pde6g	Chgb
1034	4.59461871266812e-255	2.08850059682003	884	28	9.67213185203767e-251	41-Microglia Casp4	Il1a
1035	5.53298086290013e-201	2.22977956760579	1	45	1.16474780144911e-196	41-Microglia Casp4	P2ry12
1036	2.72598420840249e-192	2.33533434467458	1	48	5.73846935710809e-188	41-Microglia Casp4	Ly86
1037	2.65114728012529e-182	2.63308540052094	977	48	5.58093013939175e-178	41-Microglia Casp4	Cx3cr1
1038	7.59523388117167e-180	2.15636761610219	977	48	1.59887268432545e-175	41-Microglia Casp4	Trem2
1039	1.05630055406823e-179	2.38626869845853	1	51	2.22361829636904e-175	41-Microglia Casp4	Fcrls
1040	2.66598310819674e-174	2.31855102276742	1	53	5.61216104106495e-170	41-Microglia Casp4	Laptm5
1041	3.99266853714526e-170	2.46458571810064	1	54	8.40496653754448e-166	41-Microglia Casp4	Csf1r
1042	2.27913281787609e-164	2.34133199023419	1	55	4.79780249491095e-160	41-Microglia Casp4	Ctss
1043	4.16825058743156e-161	2.24032124063186	814	37	8.77458431160219e-157	41-Microglia Casp4	Ccl12
1044	1.64600584903114e-147	2.22568194256017	1	0.06	3.46500691279545e-143	41-Microglia Casp4	Fcer1g
1045	1.06160066581377e-139	2.74481754349001	1	67	2.23477556160457e-135	41-Microglia Casp4	C1qa
1046	8.76428027545823e-139	2.78533069384386	1	68	1.84496864078671e-134	41-Microglia Casp4	C1qc
1047	2.52321398660496e-138	2.54852022688052	1	67	5.3116177632021e-134	41-Microglia Casp4	Tyrobp
1048	1.75791943225951e-130	2.87374653795328	1	73	3.7005961968495e-126	41-Microglia Casp4	C1qb
1049	4.91744613128544e-119	2.76724386084453	837	53	1.0351715850969e-114	41-Microglia Casp4	Ccl2
1050	4.55687713507699e-106	2.50136568588009	744	47	9.59268205705058e-102	41-Microglia Casp4	Ccl3
1051	3.83508519829797e-89	2.83606624034384	767	0.06	8.07323785093706e-85	41-Microglia Casp4	Ccl4
1052	4.87179645324063e-76	2.75995574641782	1	134	1.02556187137168e-71	41-Microglia Casp4	Hexb
1053	5.7138530941356e-41	2.19560653776343	1	298	1.20282321484649e-36	41-Microglia Casp4	Lgmn
