# Supplementary material for: Single-cell delineation of lineage and genetic identity in the mouse brain
Source: Nature. 2021 Dec 15;601(7893):404–9. doi: 10.1038/s41586-021-04237-0 (PMC8770128; doi:10.1038/s41586-021-04237-0)
Supplement: Supplementary file 5 — Top 20 differentially expressed genes for embryonic clusters. [file 41586_2021_4237_MOESM5_ESM.xlsx]

## Sheet: Sheet 1 - marker.Eminence.combi
marker.Eminence.combined.sct.top20
p_val	avg_logFC	pct.1	pct.2	p_val_adj	cluster	gene
0	2.878283919754468	665	251	0	i_Lhx6/Npy	Zfp536
0	2.7990773311191264	673	262	0	i_Lhx6/Npy	Rnd2
0	2.3252634848301392	772	229	0	i_Lhx6/Npy	Lhx6
0	2.114648231469779	617	95	0	i_Lhx6/Npy	Npy
0	2.0029575708078617	665	266	0	i_Lhx6/Npy	Tiparp
0	1.5171673106260806	805	271	0	i_Lhx6/Npy	Dclk2
0	1.3607205873626977	538	156	0	i_Lhx6/Npy	Lhx8
0	1.2583235398685924	604	0.17	0	i_Lhx6/Npy	Rai2
0	1.1813721195177633	0.65	322	0	i_Lhx6/Npy	Tmsb4x
0	1.0922884776562958	698	226	0	i_Lhx6/Npy	Sox6
0	1.0705693931721398	793	349	0	i_Lhx6/Npy	Sox11
2.7418018963856947e-266	1.9487368518989978	585	248	8.225405689157084e-263	i_Lhx6/Npy	Tox
5.478188947445313e-232	1.641566209323144	615	354	1.643456684233594e-228	i_Lhx6/Npy	Hist3h2a
2.2455687223570697e-224	2.344354491060104	523	246	6.73670616707121e-221	i_Lhx6/Npy	Spats2l
1.0065107689938899e-219	1.9970398821791362	514	246	3.0195323069816694e-216	i_Lhx6/Npy	Lrrn1
1.4214550850712727e-201	2.9512186204306676	531	159	4.264365255213818e-198	i_Lhx6/Npy	Neto1
4.9209885767431494e-166	1.2846096680251575	0.61	389	1.4762965730229447e-162	i_Lhx6/Npy	Dlx5
7.107565794089896e-153	1.2983779426291773	513	319	2.132269738226969e-149	i_Lhx6/Npy	Pou3f2
1.2919456530253915e-126	0.9913633554674481	612	431	3.8758369590761744e-123	i_Lhx6/Npy	Hist3h2ba
1.2892311405619178e-118	4.023178136693596	501	209	3.867693421685753e-115	i_Lhx6/Npy	Tox2
0	3.9408105210590096	743	343	0	i_Nnat	Pcsk1n
0	3.6314582042468198	774	357	0	i_Nnat	Meg3
0	3.478899864808425	751	367	0	i_Nnat	Ndn
0	3.252086009001487	771	337	0	i_Nnat	Nnat
2.8422929581173562e-269	3.3392336749103473	532	206	8.526878874352069e-266	i_Nnat	Ermn
5.369293923676554e-253	3.4815160202322044	538	167	1.6107881771029662e-249	i_Nnat	Gm9916
2.1001694316587228e-237	3.844058097748815	612	179	6.300508294976169e-234	i_Nnat	Pnoc
4.8162740843224885e-195	3.228872324915705	586	213	1.4448822252967465e-191	i_Nnat	Cxcl14
2.7496157269975604e-157	3.4032333864477136	596	274	8.248847180992681e-154	i_Nnat	Zcchc12
6.285695269166767e-157	5.571031888979021	621	315	1.8857085807500299e-153	i_Nnat	Nap1l5
7.204843384580649e-139	3.366179572650953	535	114	2.1614530153741947e-135	i_Nnat	Lypd6b
7.152915548199081e-109	3.2671887640996577	0.57	219	2.1458746644597243e-105	i_Nnat	Caly
2.2176407790711875e-103	5.7760546774312	504	0.2	6.652922337213563e-100	i_Nnat	Ecel1
7.269940231387238e-96	3.8360583040265297	558	218	2.1809820694161712e-92	i_Nnat	Gabra2
5.5527388716706685e-83	3.188275307730297	589	271	1.6658216615012005e-79	i_Nnat	Atp1a3
1.2042472901566294e-79	3.772035831981614	502	214	3.612741870469888e-76	i_Nnat	Pcdha6
1.137147447833694e-66	3.2557563177153437	547	369	3.411442343501082e-63	i_Nnat	Ap1s2
3.019448636557842e-46	6.0778998089010425	715	491	9.058345909673526e-43	i_Nnat	Xist
1.0767974578481794e-38	3.391672625797121	506	238	3.230392373544538e-35	i_Nnat	Nrsn2
1.4788915900812132e-38	3.0649466306144766	525	298	4.4366747702436395e-35	i_Nnat	Pik3r1
0	4.1775861153178075	875	259	0	i_Lhx6/Maf	Ackr3
0	3.8005547306318768	963	284	0	i_Lhx6/Maf	Epha5
0	3.457583813617463	0.85	225	0	i_Lhx6/Maf	Mef2c
0	2.654839068344525	731	208	0	i_Lhx6/Maf	Dlgap1
0	2.3668672870814995	746	198	0	i_Lhx6/Maf	Amph
0	2.1659439207003635	823	248	0	i_Lhx6/Maf	Erbb4
7.90687141992331e-269	2.5703637717559764	659	174	2.3720614259769932e-265	i_Lhx6/Maf	Gria4
7.043239024587226e-267	2.3995993080295372	653	0.25	2.1129717073761677e-263	i_Lhx6/Maf	Pcdh8
1.5576727861463518e-254	2.477056553622169	643	226	4.673018358439056e-251	i_Lhx6/Maf	Gria1
2.1723709645944007e-226	1.8514358173184564	0.61	209	6.517112893783202e-223	i_Lhx6/Maf	Hivep3
4.875286849132418e-218	2.679496233263819	708	409	1.4625860547397253e-214	i_Lhx6/Maf	Kif2a
4.5509497174408104e-142	5.3627262864802265	603	212	1.365284915232243e-138	i_Lhx6/Maf	Cntnap4
1.8825423222457642e-107	4.265262688722973	575	157	5.647626966737293e-104	i_Lhx6/Maf	Car2
1.2506017511210621e-101	3.2617362925754874	545	157	3.751805253363186e-98	i_Lhx6/Maf	Cacng3
8.353764952324121e-91	2.1139518522869123	572	269	2.5061294856972365e-87	i_Lhx6/Maf	Rpp25
9.749840273106228e-65	2.7348471950202295	574	349	2.9249520819318686e-61	i_Lhx6/Maf	Cotl1
2.4176589949227847e-57	3.4138566144855926	536	188	7.252976984768354e-54	i_Lhx6/Maf	Thbs1
5.869172100763362e-57	2.2269197067476387	0.52	205	1.7607516302290087e-53	i_Lhx6/Maf	Snx7
4.352298849363266e-56	5.018581771042787	524	304	1.3056896548089796e-52	i_Lhx6/Maf	Satb1
3.708610115269057e-26	1.9959395127152675	525	332	1.112583034580717e-22	i_Lhx6/Maf	Syt1
0	3.0494793876944195	992	283	0	i_Sox4	Id4
0	2.5191311169201605	921	418	0	i_Sox4	Sox4
0	2.2444569594911377	678	205	0	i_Sox4	Tshz2
0	2.2058742265500406	796	292	0	i_Sox4	Ezr
0	2.176715050121815	943	295	0	i_Sox4	Zfhx3
0	2.0582806027783462	947	206	0	i_Sox4	Pou3f1
0	1.7741285405955276	992	354	0	i_Sox4	Meis2
0	1.769017484542668	892	231	0	i_Sox4	Zfp503
0	1.717895720077124	758	262	0	i_Sox4	Flrt2
3.323888434738612e-294	2.2054198070906823	718	221	9.971665304215835e-291	i_Sox4	1190002N15Rik
1.9515497699510974e-251	1.8595640046745658	653	209	5.854649309853292e-248	i_Sox4	Nrg1
9.584879848769561e-230	3.0112892965088474	753	402	2.8754639546308683e-226	i_Sox4	Smarca2
1.7069561124289602e-218	2.3416073256484875	774	426	5.120868337286881e-215	i_Sox4	Gpm6a
4.1104086698175336e-199	1.841096404918209	0.75	424	1.2331226009452601e-195	i_Sox4	Kif21a
2.228611811785978e-163	2.40728196964047	661	342	6.685835435357934e-160	i_Sox4	Pou3f4
3.1041849124868835e-144	1.6216291016796736	715	0.41	9.31255473746065e-141	i_Sox4	Pkia
3.0521170271302297e-140	1.8302488767321066	549	165	9.156351081390689e-137	i_Sox4	Palmd
5.9038490780071e-77	1.9177321895572144	575	351	1.77115472340213e-73	i_Sox4	Gpc1
4.771403668714483e-75	1.7149955309519125	597	353	1.431421100614345e-71	i_Sox4	Msi2
1.9066100450864328e-51	2.3599729556005644	521	338	5.719830135259298e-48	i_Sox4	Idi1
0	3.1543399969759234	0.78	0.29	0	i_Shtn1	Shtn1
0	3.0301860476784332	976	237	0	i_Shtn1	Ccnd2
0	2.7765598093899464	0.93	334	0	i_Shtn1	Nudt4
0	2.6595186311915313	835	257	0	i_Shtn1	Tmem123
0	2.3612461272033034	685	212	0	i_Shtn1	Fan1
0	2.189997747585933	0.85	388	0	i_Shtn1	Pbx1
0	2.1330830745266534	867	368	0	i_Shtn1	Pfn2
0	1.850153855165381	848	288	0	i_Shtn1	Ezr
0	1.7554810963002145	887	346	0	i_Shtn1	Dlx6os1
3.847081101315007e-284	1.7209471976978	794	415	1.154124330394502e-280	i_Shtn1	Btg1
7.66952891657816e-242	1.9750149924565163	686	267	2.3008586749734477e-238	i_Shtn1	Flrt2
7.324184527446198e-173	1.975695961670148	608	224	2.1972553582338596e-169	i_Shtn1	Sall1
3.9477382233705186e-172	2.335569448188332	705	369	1.1843214670111556e-168	i_Shtn1	Klf13
6.336191603684533e-171	1.7939988753402027	587	0.21	1.9008574811053598e-167	i_Shtn1	Msn
4.9766503296239254e-144	1.6983793250272927	649	343	1.4929950988871776e-140	i_Shtn1	Pou3f4
1.5743844374327042e-114	1.4810825982164175	0.59	307	4.723153312298112e-111	i_Shtn1	Gm14964
1.4937052928150945e-77	1.7270749734909083	528	208	4.481115878445284e-74	i_Shtn1	Lpar6
5.393623277827262e-50	1.6656737331495242	539	335	1.6180869833481786e-46	i_Shtn1	Nol4
1.1381154605964527e-47	2.794835179300642	507	318	3.414346381789358e-44	i_Shtn1	Enox1
1.1212244394640752e-27	3.0951087704032973	515	399	3.363673318392226e-24	i_Shtn1	Slain1
0	7.503079687162222	799	149	0	i_Nr2f2	Htr3a
0	6.871542643386836	772	168	0	i_Nr2f2	Lgi1
0	5.48369620104238	843	196	0	i_Nr2f2	Adarb2
0	4.9931316254613405	941	325	0	i_Nr2f2	Nfib
0	4.466557976822908	0.86	193	0	i_Nr2f2	Npas1
0	4.1167067519043705	767	242	0	i_Nr2f2	Npas3
0	3.715279562465833	618	175	0	i_Nr2f2	Kcnk3
0	3.653825613183348	831	322	0	i_Nr2f2	Gm17750
4.361509815249531e-298	4.843571191799429	667	181	1.3084529445748593e-294	i_Nr2f2	Cnr1
2.476149234062051e-287	7.476581083953998	713	0.24	7.428447702186153e-284	i_Nr2f2	Qpct
4.0596719142005094e-255	5.765402424526169	701	236	1.2179015742601528e-251	i_Nr2f2	Trpc4
1.8450329290970777e-251	4.350914367094037	663	131	5.535098787291233e-248	i_Nr2f2	Galnt14
2.336961589143369e-238	5.779079564319976	0.68	233	7.010884767430107e-235	i_Nr2f2	Gm16702
2.4908618484416913e-201	4.938571013055775	631	232	7.472585545325074e-198	i_Nr2f2	Rftn1
9.054999761573691e-164	4.017448011672075	629	171	2.7164999284721075e-160	i_Nr2f2	Prox1os
1.5894610299661993e-157	4.242720459727183	613	0.24	4.768383089898598e-154	i_Nr2f2	Pls3
9.876485020340536e-131	6.498423191960272	648	384	2.9629455061021608e-127	i_Nr2f2	Arx
4.126522559805579e-130	4.439613219661576	586	172	1.2379567679416736e-126	i_Nr2f2	Nrp2
1.1002403347486413e-121	3.8743906681536897	508	191	3.300721004245924e-118	i_Nr2f2	Hs3st5
2.6904887028227217e-94	5.006818439851872	504	218	8.071466108468165e-91	i_Nr2f2	Kcnip1
0	6.56927782050316	688	137	0	i_Six3/Gucy1a3	Ngef
0	6.243303038361364	765	98	0	i_Six3/Gucy1a3	Slit3
0	6.118018598783176	729	138	0	i_Six3/Gucy1a3	P2ry1
0	6.10395355158504	809	97	0	i_Six3/Gucy1a3	Adora2a
0	4.573216271191823	0.87	397	0	i_Six3/Gucy1a3	Ppp3ca
0	4.555854283137432	742	166	0	i_Six3/Gucy1a3	Skap2
0	4.524803594560865	0.72	139	0	i_Six3/Gucy1a3	Caln1
0	4.496737180229262	785	271	0	i_Six3/Gucy1a3	Phactr1
0	4.452048550495288	759	209	0	i_Six3/Gucy1a3	Ndst3
0	4.309066697328355	749	149	0	i_Six3/Gucy1a3	Ptprm
0	4.264721397332304	887	283	0	i_Six3/Gucy1a3	Clmp
8.370115639871326e-210	4.927378551604828	739	349	2.511034691961398e-206	i_Six3/Gucy1a3	Pid1
4.475242547211434e-198	4.6261446944671025	667	187	1.3425727641634302e-194	i_Six3/Gucy1a3	Nedd9
4.4942189311256096e-148	4.160908053587667	546	171	1.348265679337683e-144	i_Six3/Gucy1a3	Trpc7
6.960801974054526e-105	4.481555544314834	567	174	2.0882405922163576e-101	i_Six3/Gucy1a3	Ppp1r1b
3.444663388808075e-86	4.181939801879361	507	0.13	1.0333990166424226e-82	i_Six3/Gucy1a3	Mhrt
4.4815508688205295e-84	4.8171319679395745	511	235	1.344465260646159e-80	i_Six3/Gucy1a3	Car11
1.2542376038113044e-62	4.284073652975893	507	276	3.7627128114339133e-59	i_Six3/Gucy1a3	Tiam2
4.738449631845838e-55	6.545948173669398	512	265	1.4215348895537515e-51	i_Six3/Gucy1a3	Ikzf2
2.066429281563609e-52	5.502205928113568	528	301	6.199287844690827e-49	i_Six3/Gucy1a3	Peak1
0	4.010603569185566	766	146	0	i_Ebf1/Rgs2	A330102I10Rik
0	3.5844635658935537	954	255	0	i_Ebf1/Rgs2	Rgs2
0	3.1759876094382533	859	293	0	i_Ebf1/Rgs2	Tspan7
0	2.270142941198843	961	301	0	i_Ebf1/Rgs2	Zfhx3
0	2.2566328225561083	998	105	0	i_Ebf1/Rgs2	Ebf1
0	2.193438601193228	0.9	0.39	0	i_Ebf1/Rgs2	Kif5c
0	2.1039586938872272	962	342	0	i_Ebf1/Rgs2	Islr2
0	1.8482123033241347	974	444	0	i_Ebf1/Rgs2	Cd24a
0	1.813821002454719	965	311	0	i_Ebf1/Rgs2	Bcl11b
0	1.7997248691199084	872	351	0	i_Ebf1/Rgs2	Cadm1
1.3953201322941888e-224	3.206968409029248	661	132	4.185960396882566e-221	i_Ebf1/Rgs2	Adra2a
4.7744014369571044e-220	2.43756960705639	684	212	1.4323204310871314e-216	i_Ebf1/Rgs2	Nrg1
1.1975368838624437e-160	2.3132482045845246	677	278	3.592610651587331e-157	i_Ebf1/Rgs2	Gabrg2
5.692003818815812e-147	2.0980499510710215	557	181	1.7076011456447436e-143	i_Ebf1/Rgs2	Myo16
6.340461265381056e-128	2.082554863719869	588	191	1.9021383796143166e-124	i_Ebf1/Rgs2	Cpne5
2.3418399404442746e-123	2.214764568604472	602	289	7.025519821332824e-120	i_Ebf1/Rgs2	Igfbp4
1.0576703779362076e-101	2.05993122104981	752	479	3.1730111338086226e-98	i_Ebf1/Rgs2	Malat1
6.512028003459545e-91	2.9442504441426385	624	336	1.9536084010378635e-87	i_Ebf1/Rgs2	Abr
9.973648390561245e-91	2.463922400298112	563	0.26	2.9920945171683734e-87	i_Ebf1/Rgs2	Lrrn3
1.965527887444428e-45	2.4391829740241038	509	288	5.896583662333284e-42	i_Ebf1/Rgs2	Map7d2
0	6.605587497670873	862	309	0	i_Ebf1/Isl1	Frmd4a
0	5.144392421443991	934	156	0	i_Ebf1/Isl1	Sox8
0	4.3488426661562345	931	0.25	0	i_Ebf1/Isl1	Apbb2
0	4.194313019335109	0.8	179	0	i_Ebf1/Isl1	Sybu
0	4.017498785827315	758	116	0	i_Ebf1/Isl1	Sowaha
0	3.973905659857347	962	308	0	i_Ebf1/Isl1	Plk2
0	3.872963547949967	838	145	0	i_Ebf1/Isl1	Klf5
0	3.7234187362623343	848	361	0	i_Ebf1/Isl1	Dtnbp1
0	3.5807852868397902	916	196	0	i_Ebf1/Isl1	Ntrk3
0	3.5730027512817077	999	106	0	i_Ebf1/Isl1	Ebf1
0	3.479229896237482	866	203	0	i_Ebf1/Isl1	Ephb1
0	3.300533043886364	846	241	0	i_Ebf1/Isl1	Eef1a2
5.485256505010584e-265	3.752763065239085	697	161	1.645576951503175e-261	i_Ebf1/Isl1	Crabp1
9.287357557429147e-242	3.301211818527075	662	158	2.786207267228744e-238	i_Ebf1/Isl1	Rxrg
1.0887043398431317e-216	4.90903969617836	692	72	3.266113019529395e-213	i_Ebf1/Isl1	Ikzf1
2.0335973351311746e-122	5.9472795423399605	609	97	6.100792005393524e-119	i_Ebf1/Isl1	Stra6l
4.1462098697671244e-110	4.441763021152245	583	0.2	1.2438629609301373e-106	i_Ebf1/Isl1	Arpp21
2.0724281106735543e-104	3.688672410325525	613	62	6.217284332020664e-101	i_Ebf1/Isl1	Dgkk
6.679656808888542e-49	4.118907100615752	516	229	2.0038970426665626e-45	i_Ebf1/Isl1	4430402I18Rik
1.0862128007162084e-17	3.5044420461525023	509	214	3.258638402148625e-14	i_Ebf1/Isl1	Nexn
0	2.2901194206799236	867	356	0	i_Nkx2.1	Dlx6os1
0	1.2748503124729433	937	228	0	i_Nkx2.1	Nkx2-1
7.630661931917026e-281	1.3032379507885858	717	209	2.289198579575108e-277	i_Nkx2.1	Mfap4
1.4887259900830553e-264	1.1134464126824808	689	274	4.4661779702491655e-261	i_Nkx2.1	Lhx6
1.1583501437141935e-254	1.2389382757551752	837	0.41	3.4750504311425805e-251	i_Nkx2.1	Sp9
9.654816387048038e-228	1.518987350445092	0.76	371	2.8964449161144115e-224	i_Nkx2.1	Elavl4
1.415366732139174e-224	1.3971134777630527	801	403	4.2461001964175216e-221	i_Nkx2.1	Dlx1
1.4553901364061807e-221	3.34920701028351	641	183	4.366170409218542e-218	i_Nkx2.1	St18
6.163976211823508e-177	1.1580238812183477	671	318	1.8491928635470524e-173	i_Nkx2.1	Dclk2
3.320974258155768e-162	1.9522520806090915	702	306	9.962922774467305e-159	i_Nkx2.1	Tead2
3.404866480863272e-149	1.985299536081429	652	255	1.0214599442589816e-145	i_Nkx2.1	Dll3
2.3596731921761084e-103	1.956725046035213	512	198	7.079019576528325e-100	i_Nkx2.1	Nav2
9.289681167386261e-102	2.4739207216381796	0.55	217	2.7869043502158785e-98	i_Nkx2.1	Stk32c
7.551762310924635e-82	0.9838617422329599	0.66	411	2.2655286932773905e-78	i_Nkx2.1	Npc2
2.274686180388014e-81	2.5437093520250404	663	375	6.824058541164043e-78	i_Nkx2.1	Tcf3
3.59985221064496e-55	1.160674790973769	625	434	1.0799556631934882e-51	i_Nkx2.1	Sox2
2.412100743585631e-36	1.6129217081647766	541	352	7.236302230756893e-33	i_Nkx2.1	Tpm4
1.1361446324000273e-33	1.900203071558608	503	321	3.408433897200082e-30	i_Nkx2.1	Vat1
0	5.52192204871205	871	296	0	i_Olig2	Dleu7
0	4.422756231092386	854	363	0	i_Olig2	Hes6
0	3.8929281945684124	842	293	0	i_Olig2	Efhd2
6.894809201241536e-261	5.195523749529735	775	236	2.068442760372461e-257	i_Olig2	Zeb1
1.6663294494640623e-223	7.3938240049122275	751	225	4.998988348392187e-220	i_Olig2	D030055H07Rik
1.3270963320197617e-209	3.735257987776669	737	149	3.981288996059285e-206	i_Olig2	Hadh
2.044118553205507e-170	5.539226222496936	738	244	6.132355659616521e-167	i_Olig2	Notch1
3.643658671559297e-123	3.9668859543875117	683	238	1.093097601467789e-119	i_Olig2	Tgif2
4.958853299518172e-111	4.538921443827773	631	55	1.4876559898554516e-107	i_Olig2	Col4a5
5.341918093012959e-111	4.461402003246726	544	134	1.6025754279038876e-107	i_Olig2	Enkur
1.0367286324349792e-91	4.220939761312744	613	261	3.1101858973049376e-88	i_Olig2	Bambi
1.7330981957270742e-63	4.811752759200134	581	235	5.199294587181223e-60	i_Olig2	Cd27
1.1904378294248856e-62	5.428044522794224	566	265	3.571313488274657e-59	i_Olig2	Ctsz
1.1762109265057383e-52	4.470050622779798	537	178	3.528632779517215e-49	i_Olig2	Cox6b2
1.556964740853219e-48	4.370750554170465	542	202	4.670894222559657e-45	i_Olig2	Nfkbiz
1.1805548220558273e-47	4.831642970070013	568	176	3.5416644661674815e-44	i_Olig2	Creb5
1.4401000835844987e-47	3.92588199358477	618	428	4.3203002507534964e-44	i_Olig2	Cd81
4.448437038293816e-42	4.472715207531202	0.52	308	1.334531111488145e-38	i_Olig2	Ctsl
7.143760194217009e-39	5.1450785484932045	541	0.29	2.1431280582651026e-35	i_Olig2	Slc12a2
4.6583792751662386e-32	4.648831941773261	515	152	1.3975137825498717e-28	i_Olig2	Lrp4
0	5.307684715075452	972	343	0	i_Phlda1/Isl1	Lmo4
0	4.920399548862571	749	168	0	i_Phlda1/Isl1	Fut9
0	4.203321091802983	934	339	0	i_Phlda1/Isl1	Tpgs2
0	3.480525065356142	835	149	0	i_Phlda1/Isl1	Tshz3
1.6554709087334505e-278	3.431657525274905	794	232	4.966412726200351e-275	i_Phlda1/Isl1	Atxn1
3.824870939748232e-276	3.4660047716420292	0.76	168	1.1474612819244695e-272	i_Phlda1/Isl1	Gabrg1
6.134352570161708e-222	3.194549303295717	673	174	1.8403057710485123e-218	i_Phlda1/Isl1	Ptprg
2.2099262804227572e-189	6.344174341316738	658	147	6.629778841268272e-186	i_Phlda1/Isl1	Rnf128
5.022505944350964e-185	4.2699146362803795	674	223	1.5067517833052894e-181	i_Phlda1/Isl1	B3galt2
4.9722400198603e-177	3.4169237112787956	695	265	1.49167200595809e-173	i_Phlda1/Isl1	Adgrb3
7.445350926910418e-167	4.521776964900023	633	215	2.2336052780731254e-163	i_Phlda1/Isl1	Fam131c
7.103691177036983e-166	4.421129994978394	582	155	2.1311073531110947e-162	i_Phlda1/Isl1	Ptprt
1.6614250827994024e-163	5.201973022085889	562	117	4.984275248398207e-160	i_Phlda1/Isl1	Gpr149
2.6160517212772296e-157	3.5112595476128288	685	277	7.848155163831688e-154	i_Phlda1/Isl1	Rfx7
4.751072611461691e-151	4.629993738412609	647	227	1.4253217834385074e-147	i_Phlda1/Isl1	Naf1
6.084623917870858e-142	3.770358940575742	597	212	1.8253871753612573e-138	i_Phlda1/Isl1	Gpr27
2.784641195483074e-133	4.678669978984257	0.57	116	8.353923586449223e-130	i_Phlda1/Isl1	Prok2
3.344128331973298e-75	3.9366196005609115	563	271	1.0032384995919892e-71	i_Phlda1/Isl1	Gnaz
1.3212868117496812e-63	4.262310326951727	0.54	244	3.9638604352490435e-60	i_Phlda1/Isl1	Sema6b
2.481424198165374e-63	4.958127240545692	531	219	7.444272594496122e-60	i_Phlda1/Isl1	Susd4
0	6.987882496267043	963	0.22	0	m_Cdca7	Mcm2
0	5.228498304946259	833	204	0	m_Cdca7	Chaf1b
0	5.0071607573380374	887	222	0	m_Cdca7	Mcm3
0	4.075127586928847	908	206	0	m_Cdca7	Hells
0	3.9836212018362898	872	317	0	m_Cdca7	Cdca7
0	3.7769093946576913	903	0.19	0	m_Cdca7	E2f1
0	3.723881909551678	912	216	0	m_Cdca7	Mcm4
0	3.63080068886185	894	226	0	m_Cdca7	Rpa2
4.13094070135525e-299	4.380914203003516	844	378	1.239282210406575e-295	m_Cdca7	Rpa3
4.070394745975485e-243	4.207131533852938	757	226	1.2211184237926456e-239	m_Cdca7	Rpa1
5.54090081236913e-218	4.502599470270708	729	198	1.662270243710739e-214	m_Cdca7	Cdc6
4.426620319794402e-214	4.086930932392393	716	158	1.3279860959383206e-210	m_Cdca7	Dscc1
3.764744144937425e-198	3.768292621680587	718	0.14	1.1294232434812276e-194	m_Cdca7	E2f2
1.4363130484093974e-179	3.937325064694082	727	199	4.308939145228192e-176	m_Cdca7	Chaf1a
4.697953515898721e-170	6.835756633696441	716	226	1.4093860547696163e-166	m_Cdca7	Mms22l
2.892458239826368e-166	5.278720217207318	693	179	8.677374719479105e-163	m_Cdca7	Tcf19
2.9632916251701173e-162	3.6667460212800433	676	0.19	8.889874875510352e-159	m_Cdca7	Rad51
5.3944335480772593e-132	3.609669556543654	686	252	1.6183300644231778e-128	m_Cdca7	Baz1a
1.6821678564631214e-118	4.274687272090118	707	378	5.046503569389365e-115	m_Cdca7	Nsmce4a
8.587766770759644e-87	3.6054801209743603	0.58	155	2.576330031227893e-83	m_Cdca7	Col18a1
0	3.1575577269075805	0.91	421	0	m_Abracl	Dynll1
0	2.8644693174949025	942	377	0	m_Abracl	Hdgf
0	2.6799266583548755	959	297	0	m_Abracl	Ube2s
0	2.5688807691017432	978	201	0	m_Abracl	Pttg1
0	2.5137919993194124	909	385	0	m_Abracl	Nucks1
0	2.1777062472138375	999	227	0	m_Abracl	Hmgb2
4.682778744562826e-280	3.1253509454778134	794	0.18	1.4048336233688478e-276	m_Abracl	Rdm1
2.3364264416717316e-238	2.1587067375924645	772	251	7.009279325015195e-235	m_Abracl	Dll3
6.142302952476899e-203	2.0754475376104766	683	227	1.8426908857430695e-199	m_Abracl	Hist1h1c
2.2418771611150774e-202	1.929321916104886	751	0.29	6.725631483345232e-199	m_Abracl	Dll1
6.970455303452562e-199	2.0706916826137673	671	0.18	2.0911365910357684e-195	m_Abracl	Klc3
1.779711985869393e-167	1.9154954644555655	713	239	5.339135957608179e-164	m_Abracl	Cenpm
3.8653451758675347e-166	1.9873212296650813	739	286	1.1596035527602604e-162	m_Abracl	Akr1b3
2.1298782518970113e-127	2.245859227563371	687	335	6.389634755691034e-124	m_Abracl	Lyar
7.603239425419407e-114	2.8760044220634677	611	189	2.280971827625822e-110	m_Abracl	1810041H14Rik
3.5716728922237163e-84	3.0341782962338084	529	211	1.0715018676671149e-80	m_Abracl	Cep89
2.0293515448919443e-76	2.6827936768729685	633	315	6.088054634675832e-73	m_Abracl	Larp7
1.4651372172225083e-67	3.0343744039665	0.54	266	4.395411651667525e-64	m_Abracl	Gsx2
2.4736347035021935e-67	2.0741437054710814	0.53	192	7.42090411050658e-64	m_Abracl	Csrp1
1.5798649174416001e-66	3.2488198064084517	0.69	475	4.7395947523248007e-63	m_Abracl	Hsp90aa1
0	9.2752543288013	899	237	0	m_Hess1	Cd63
0	9.091942364394296	899	161	0	m_Hess1	Mmd2
0	9.082878779864618	944	208	0	m_Hess1	Nrarp
0	8.974941627570397	935	0.15	0	m_Hess1	Plpp3
0	8.259681574681375	926	188	0	m_Hess1	Lfng
0	7.973070763108646	895	0.22	0	m_Hess1	Gstm1
0	7.887436169571128	0.87	141	0	m_Hess1	Gpx8
0	7.878277410213788	889	363	0	m_Hess1	Qk
0	7.845244976912506	932	257	0	m_Hess1	Ndrg2
0	7.688003545821473	935	0.18	0	m_Hess1	Ttyh1
0	7.575018915912344	941	148	0	m_Hess1	Zfp36l1
8.659201311109223e-308	7.8544075306645444	819	154	2.597760393332767e-304	m_Hess1	Atp1a2
6.571607933091089e-306	7.429097335517994	822	146	1.9714823799273266e-302	m_Hess1	Aldoc
1.9918006839182893e-298	9.392940171226314	816	153	5.975402051754868e-295	m_Hess1	Vcam1
8.074319857781678e-263	7.699011075464783	789	134	2.4222959573345035e-259	m_Hess1	Veph1
1.2837382156433019e-241	8.484974361257382	795	181	3.851214646929906e-238	m_Hess1	Zfp36l2
6.092768295328375e-230	7.40765115921509	0.77	158	1.8278304885985125e-226	m_Hess1	Scrg1
4.459311462181343e-220	7.858563999378017	773	207	1.337793438654403e-216	m_Hess1	Pdlim4
4.334667751401279e-197	7.793282272445813	753	0.13	1.3004003254203837e-193	m_Hess1	S100a6
5.890305363256786e-50	8.166454294480825	577	223	1.7670916089770356e-46	m_Hess1	Sfxn5
0	8.380975887729072	853	186	0	m_Top2a	Cdca5
0	7.882763087304591	875	149	0	m_Top2a	Foxm1
0	7.653779261089133	0.84	179	0	m_Top2a	Neil3
0	7.440773930292265	896	163	0	m_Top2a	Ska1
0	6.983429632206303	992	238	0	m_Top2a	Rrm2
0	6.1237066726921165	983	198	0	m_Top2a	Spc25
0	5.9989333326366685	932	246	0	m_Top2a	Tyms
0	5.783852374072197	938	0.32	0	m_Top2a	Insm1
0	5.307524180225542	932	183	0	m_Top2a	Lrr1
0	5.252145242790014	977	0.2	0	m_Top2a	Fbxo5
0	5.114704363579818	949	206	0	m_Top2a	Aurkb
5.590270864648341e-301	5.204739525545652	819	181	1.6770812593945023e-297	m_Top2a	Ccne1
8.080196653445849e-275	5.318634357048516	802	134	2.424058996033755e-271	m_Top2a	E2f8
1.8345456713991586e-237	5.282163056425252	788	173	5.503637014197476e-234	m_Top2a	Kif11
1.1616459204593061e-232	7.479450274814825	789	174	3.484937761377919e-229	m_Top2a	Shcbp1
4.908113087772813e-63	6.974506408489349	609	192	1.472433926331844e-59	m_Top2a	Sapcd2
2.7434702596244436e-62	6.660970094522499	588	0.13	8.230410778873332e-59	m_Top2a	Spdl1
3.917463454487696e-49	5.21287489862518	551	157	1.1752390363463087e-45	m_Top2a	Nek2
1.2018322254836545e-30	5.380597857674563	566	175	3.605496676450963e-27	m_Top2a	Bub1b
3.3038955987864496e-22	5.271532983080804	529	241	9.91168679635935e-19	m_Top2a	Vax1
0	3.558919178180455	1	0.3	0	i_Sox11	Actb
0	2.3262941382868965	875	337	0	i_Sox11	Kdm6b
2.7413180794779363e-296	2.540290148581187	906	403	8.223954238433809e-293	i_Sox11	Ncam1
1.021663037669105e-244	2.2941107072998506	884	428	3.064989113007315e-241	i_Sox11	Dpysl2
4.331882122300377e-222	1.3971383584628012	865	426	1.299564636690113e-218	i_Sox11	Gsk3b
2.2549743394897985e-217	1.3440945317275246	861	385	6.764923018469395e-214	i_Sox11	Sox11
2.9788661904729222e-192	3.7376032873562077	732	226	8.936598571418766e-189	i_Sox11	Cux2
1.8406101457927244e-190	3.0909237251284516	805	373	5.521830437378173e-187	i_Sox11	Runx1t1
1.663868044222452e-149	1.3440242545722443	715	321	4.991604132667356e-146	i_Sox11	Dclk2
1.4945106571207443e-143	1.3234145482362991	783	402	4.483531971362233e-140	i_Sox11	Myef2
9.758948771095846e-129	1.4878511452188459	761	398	2.9276846313287537e-125	i_Sox11	Paip1
3.979007157562132e-106	1.739448957369949	635	249	1.1937021472686397e-102	i_Sox11	Cxcr4
2.2987217325413365e-83	2.234840365066864	667	312	6.89616519762401e-80	i_Sox11	Rap2b
3.550630523854463e-76	2.106499541458052	689	399	1.0651891571563389e-72	i_Sox11	Dpf1
1.0135580755820873e-62	3.259649827475247	641	334	3.040674226746262e-59	i_Sox11	Cdk14
7.397497208950105e-59	1.391234734288591	576	284	2.2192491626850313e-55	i_Sox11	Upf1
3.141331957242451e-49	1.579637068197436	544	259	9.423995871727352e-46	i_Sox11	Brinp2
5.897845692998257e-45	2.2815107784319366	532	247	1.769353707899477e-41	i_Sox11	Plxna4
4.4709740010760025e-35	2.4428915183466398	534	266	1.3412922003228007e-31	i_Sox11	Pde4dip
1.0581723620216818e-25	1.4873383807839875	537	312	3.174517086065045e-22	i_Sox11	Golm1
0	4.386112592886654	929	154	0	i_Six3	Sstr2
0	3.555368624475446	925	428	0	i_Six3	Sox2
0	3.0703826751935495	926	302	0	i_Six3	Tle4
0	2.680116538111763	999	264	0	i_Six3	Six3
0	2.2849587253386874	879	226	0	i_Six3	Wnt3
3.547249282919369e-263	2.2911675992478795	869	222	1.0641747848758108e-259	i_Six3	Lingo1
5.0977880927943787e-256	3.0085224502644126	818	224	1.5293364278383135e-252	i_Six3	Clstn2
6.619221596092648e-229	2.674725160367781	761	152	1.9857664788277943e-225	i_Six3	Thsd7b
9.219705142009467e-219	3.5041124616578205	738	87	2.76591154260284e-215	i_Six3	Sh2d1a
4.336425989676331e-203	2.532743438134352	739	158	1.3009277969028994e-199	i_Six3	Rarb
4.93327684095723e-171	4.092085231382775	738	184	1.4799830522871692e-167	i_Six3	Itpr2
7.34974731417205e-148	3.093845490084358	723	223	2.204924194251615e-144	i_Six3	Lrrtm1
1.6153246030030535e-134	2.4892135650773017	664	222	4.84597380900916e-131	i_Six3	Ncam2
4.0238134271323315e-89	3.244109794402353	645	213	1.2071440281396995e-85	i_Six3	Sorl1
6.453950725358311e-89	2.33765637368535	744	405	1.9361852176074935e-85	i_Six3	Mn1
1.118649395131625e-81	2.844287069569946	606	257	3.355948185394875e-78	i_Six3	Dnm3
4.22106396831149e-73	3.0641111189963883	613	222	1.266319190493447e-69	i_Six3	Pcdhb21
7.529998989437877e-71	3.9634745506724567	513	219	2.2589996968313632e-67	i_Six3	Sdk2
1.568984278747656e-54	2.4006810074607996	606	279	4.706952836242968e-51	i_Six3	Smyd3
6.068326839976184e-8	3.773514891207717	523	423	1.8204980519928552e-4	i_Six3	Mycn
0	7.566770447230742	946	128	0	m_Top2a	Cdc25c
0	7.265032357287857	937	125	0	m_Top2a	Dlgap5
0	7.103964863792822	983	343	0	m_Top2a	Arl6ip1
0	7.100621339630401	908	202	0	m_Top2a	Ncapd2
0	7.03452108720733	919	133	0	m_Top2a	Kif2c
0	6.794627849902237	944	173	0	m_Top2a	Tuba1c
0	6.754180608641429	918	157	0	m_Top2a	Aspm
0	6.628471801730706	959	184	0	m_Top2a	Tacc3
0	6.108495840259574	946	152	0	m_Top2a	Kifc1
0	5.902752280861684	981	163	0	m_Top2a	Ckap2l
0	5.814675583075555	994	204	0	m_Top2a	Ccna2
0	5.688739677083523	956	0.34	0	m_Top2a	Ska2
0	5.654809203647046	899	175	0	m_Top2a	Kif20b
0	5.366558736031366	956	168	0	m_Top2a	Kif20a
6.2322722667909104e-295	6.141020306800614	875	152	1.869681680037273e-291	m_Top2a	Gas2l3
3.97350469102938e-291	6.611858330697007	872	143	1.1920514073088139e-287	m_Top2a	Pif1
1.1717883852807022e-183	5.714636177062749	823	318	3.5153651558421064e-180	m_Top2a	Ascl1
1.7405028004352585e-50	5.946462432385233	591	205	5.221508401305775e-47	m_Top2a	Eif4ebp1
6.377332166358384e-32	5.3970499501640425	584	0.11	1.9131996499075153e-28	m_Top2a	Kif14
1.2273922785158118e-6	5.53707328819649	511	0.11	0.003682176835547435	m_Top2a	2010110K18Rik
6.099904970319149e-218	5.842095988259375	925	219	1.8299714910957449e-214	i_Foxp2	Gipc2
1.0777023323035747e-200	5.5964276103329045	942	0.28	3.233106996910724e-197	i_Foxp2	Lrpprc
4.0762865333156236e-198	4.743686231396781	901	291	1.2228859599946871e-194	i_Foxp2	Tshz1
4.359747267135337e-174	6.8072424268434855	0.88	184	1.3079241801406012e-170	i_Foxp2	2900079G21Rik
1.0270963509004591e-166	4.979801970586987	897	205	3.0812890527013775e-163	i_Foxp2	Dok5
2.2036891666108662e-163	4.993915941066863	889	0.27	6.611067499832598e-160	i_Foxp2	Phlda1
5.846591321092323e-157	6.106739521524112	865	212	1.7539773963276967e-153	i_Foxp2	Camk2a
1.340068342614708e-142	7.04806564631483	865	277	4.0202050278441236e-139	i_Foxp2	Syt6
2.1535772284798895e-140	5.885069910245364	837	261	6.460731685439669e-137	i_Foxp2	Casz1
1.0534027367922614e-132	4.989428546684787	831	406	3.160208210376784e-129	i_Foxp2	Cd47
2.3416814283683142e-71	4.751702545516006	713	246	7.025044285104942e-68	i_Foxp2	Btbd11
2.731051361472039e-64	5.397547612374616	0.69	237	8.193154084416117e-61	i_Foxp2	Pcdhb16
3.173614247068033e-63	5.571533238363042	704	219	9.5208427412041e-60	i_Foxp2	Gng4
4.202790696496721e-51	5.222605251570073	0.6	166	1.2608372089490163e-47	i_Foxp2	Dhrs13os
6.164723051239437e-45	4.881547782727164	632	265	1.849416915371831e-41	i_Foxp2	Glb1l
1.104386149326894e-44	5.7893843095137	685	318	3.3131584479806817e-41	i_Foxp2	Syn1
2.5946588437254983e-29	4.9435774122026785	608	0.22	7.783976531176495e-26	i_Foxp2	Prickle1
1.0225520728391413e-16	5.011089840522181	535	373	3.067656218517424e-13	i_Foxp2	Tmem151b
8.659988302455007e-8	5.642963208769548	501	251	2.597996490736502e-4	i_Foxp2	Adcy5
2.1300155814428403e-6	5.363398613924073	537	434	0.006390046744328521	i_Foxp2	Mex3b
9.406367193534487e-115	7.17779278857584	0.93	189	2.8219101580603462e-111	m_Fabp7	Knstrn
9.980659436433354e-104	4.604392251101306	926	293	2.9941978309300064e-100	m_Fabp7	Prdx4
5.562163170185817e-100	4.418326958814645	905	338	1.668648951055745e-96	m_Fabp7	Pea15a
9.878356335653569e-93	4.05275329844885	893	204	2.963506900696071e-89	m_Fabp7	Cd9
4.579002497367368e-87	5.814112189238818	897	275	1.3737007492102106e-83	m_Fabp7	Psat1
1.8414143336656894e-77	4.329273715344648	851	245	5.524243000997068e-74	m_Fabp7	Nek6
2.6234890291339217e-76	5.289887695929652	0.88	406	7.870467087401765e-73	m_Fabp7	Ccdc34
1.909094575603864e-70	6.353040014162949	818	0.17	5.727283726811592e-67	m_Fabp7	Ccna1
1.3517715047844107e-44	4.0188535562957455	698	0.21	4.055314514353232e-41	m_Fabp7	Gsto2
8.891781905605892e-41	3.688666772645715	723	177	2.6675345716817673e-37	m_Fabp7	Mcam
1.1942163417203046e-34	4.803794057604647	764	459	3.582649025160914e-31	m_Fabp7	Txn1
2.298409601661893e-27	4.523674940411779	678	225	6.89522880498568e-24	m_Fabp7	Hist1h2bc
1.244048074076694e-24	5.405060694848171	645	213	3.732144222230082e-21	m_Fabp7	Plin3
7.38462302461821e-23	4.45468138746976	661	266	2.2153869073854627e-19	m_Fabp7	Nuak2
1.462126501283033e-21	3.7786143662137093	0.62	185	4.386379503849099e-18	m_Fabp7	Bub1
9.639931846038913e-12	4.9801000935360005	0.57	174	2.8919795538116737e-8	m_Fabp7	Smpdl3a
6.189097957753531e-11	4.543744120056833	554	341	1.8567293873260595e-7	m_Fabp7	Kcnk2
1.6230946185464386e-8	5.3046376034424325	533	202	4.869283855639316e-5	m_Fabp7	Gm10561
5.212684211761582e-7	4.956142952360201	541	257	0.0015638052635284746	m_Fabp7	Fam210b
7.368880994756381e-5	4.686715061797445	558	434	0.22106642984269145	m_Fabp7	Scd2
6.871883366474472e-116	4.986312355929159	995	215	2.0615650099423418e-112	i_Tcf4	Etv1
3.7346217501981067e-94	4.545755476255772	963	0.35	1.120386525059432e-90	i_Tcf4	Olfm1
1.4660150889235722e-80	4.418609353708328	0.88	128	4.3980452667707164e-77	i_Tcf4	Prokr2
1.520538916355507e-75	4.740497407916079	906	0.3	4.56161674906652e-72	i_Tcf4	Igfbp4
4.0679918097282516e-75	4.380447704643003	906	297	1.2203975429184754e-71	i_Tcf4	Cplx2
2.1032257074180587e-64	3.567796860743988	901	293	6.309677122254176e-61	i_Tcf4	Tmem108
2.6489935445583163e-62	5.600372890512423	796	101	7.946980633674949e-59	i_Tcf4	Hs3st2
5.398963210124863e-51	3.65922885383718	796	0.25	1.619688963037459e-47	i_Tcf4	Rbfox3
5.4129168062357155e-49	5.264665109409732	796	254	1.6238750418707146e-45	i_Tcf4	Fam124a
2.885512180790394e-30	3.5985685241103713	696	187	8.656536542371182e-27	i_Tcf4	Kirrel3
3.854862430331018e-30	3.492012650622793	686	0.29	1.1564587290993053e-26	i_Tcf4	Nfia
4.6818492029396826e-27	3.7470996641815315	675	264	1.4045547608819048e-23	i_Tcf4	Olfm2
1.883665926338774e-25	4.0874443345687475	665	216	5.650997779016322e-22	i_Tcf4	Abtb2
3.791116596005819e-21	4.178078300908135	0.67	305	1.1373349788017456e-17	i_Tcf4	Arl4a
9.52182287791044e-20	3.746827578918372	665	285	2.856546863373132e-16	i_Tcf4	B3gat1
1.9631482104617754e-19	3.700676154935011	691	403	5.889444631385327e-16	i_Tcf4	Blcap
1.1057620324695856e-16	4.510848200091235	639	314	3.3172860974087565e-13	i_Tcf4	Fjx1
3.258036560262242e-12	3.5624024502238365	602	264	9.774109680786726e-9	i_Tcf4	Lrrn2
1.3861930292851032e-11	5.332742271458949	508	223	4.15857908785531e-8	i_Tcf4	Iqsec3
6.740558062380154e-8	3.926815908036824	534	328	2.0221674187140463e-4	i_Tcf4	Ier2
